# Supplementary material for: Methyl 4-(4-chloro­phen­yl)-3,3a,4,4a,5,12c-hexa­hydro-2-thia­naphtho­[1′,2′:3,2]furo[5,4-b]pyrrolizine-4a-carboxyl­ate
Source: Acta Crystallogr Sect E Struct Rep Online. 2010 Jul 24;66(Pt 8):o2098. doi: 10.1107/S1600536810028746 (PMC3007469; doi:10.1107/S1600536810028746)
Supplement: Supplementary file 1 [file e-66-o2098-sup1.cif]

##############################################################################
###                                                                        ###
###        Electronic paper (Acta Crystallographica Section E)             ###
###                                                                        ###
##############################################################################
#                                                                            #
# This CIF contains the data in a paper accepted for publication in Acta     #
# Crystallographica Section E. It conforms to the requirements of Notes      #
# for Authors for Section E, and has been peer reviewed under the auspices   #
# of the IUCr Commission on Journals.                                        #
#                                                                            #
# Full details of the Crystallographic Information File format               #
# are given in the paper "The Crystallographic Information File (CIF):       #
# a New Standard Archive File for Crystallography" by S. R. Hall, F. H.      #
# Allen and I. D. Brown [Acta Cryst. (1991), A47, 655-685].                  #
#                                                                            #
# The current version of the core CIF dictionary is obtainable from          #
# ftp://ftp.iucr.org/pub/cif_core.dic. The current version number is 2.4.    #
#                                                                            #
# Software is freely available for graphical display of the structure(s) in  #
# this CIF.  For information consult the CIF home page http://www.iucr.org/  #
# cif/home.html                                                              #
#                                                                            #
# This file may be used for bona fide research purposes within the           #
# scientific community so long as proper attribution is given to the journal # 
# article from which it was obtained.                                        #
#                                                                            #
##############################################################################
                                             
data_I
_audit_creation_method     SHELXL-97
_chemical_name_systematic
;
Methyl 4-(4-chlorophenyl)-3,3a,4,4a,5,12c-hexahydro-2-
thianaphtho[1',2':3,2]furo[5,4-<i>b</i>]pyrrolizine-4a-carboxylate
;
_chemical_name_common     ?
_chemical_formula_moiety     'C25 H22 Cl N O3 S'
_chemical_formula_sum     'C25 H22 Cl N O3 S'
_chemical_formula_iupac     'C25 H22 Cl N O3 S'
_chemical_formula_weight     451.95
_chemical_melting_point     ?
_symmetry_cell_setting     orthorhombic
_symmetry_space_group_name_H-M     'P 21 21 21'
_symmetry_space_group_name_Hall     'P 2ac 2ab'
loop_
    _symmetry_equiv_pos_as_xyz
    'x, y, z'
    '-x+1/2, -y, z+1/2'
    '-x, y+1/2, -z+1/2'
    'x+1/2, -y+1/2, -z'
_cell_length_a     8.0740(6)
_cell_length_b     12.1109(8)
_cell_length_c     22.1813(15)
_cell_angle_alpha     90.00
_cell_angle_beta     90.00
_cell_angle_gamma     90.00
_cell_volume     2169.0(3)
_cell_formula_units_Z     4
_cell_measurement_reflns_used     16148
_cell_measurement_theta_min     2.1
_cell_measurement_theta_max     27.6
_cell_measurement_temperature     292(2)
_exptl_crystal_description     Block
_exptl_crystal_colour     Colourless
_exptl_crystal_size_max     0.23
_exptl_crystal_size_mid     0.21
_exptl_crystal_size_min     0.19
_exptl_crystal_density_diffrn     1.384
_exptl_crystal_density_meas     ?
_exptl_crystal_density_method     'not measured'
_exptl_crystal_F_000     944
_exptl_absorpt_coefficient_mu     0.300
_exptl_absorpt_correction_type     none
_exptl_absorpt_process_details     ?
_exptl_absorpt_correction_T_min     ?
_exptl_absorpt_correction_T_max     ?
_exptl_special_details
;
;
_diffrn_ambient_temperature     292(2)
_diffrn_radiation_type     MoK\a
_diffrn_radiation_wavelength     0.71073
_diffrn_radiation_source     'fine-focus sealed tube'
_diffrn_radiation_monochromator     graphite
_diffrn_measurement_device_type     'Bruker SMART APEX CCD area-detector'
_diffrn_measurement_device     'Bruker SMART APEX CCD area-detector'
_diffrn_measurement_method     '\w scans'
_diffrn_detector_area_resol_mean     ?
_diffrn_reflns_number     25236
_diffrn_reflns_av_R_equivalents     0.0239
_diffrn_reflns_av_sigmaI/netI     0.0195
_diffrn_reflns_theta_min     1.84
_diffrn_reflns_theta_max     28.06
_diffrn_reflns_theta_full     25.00
_diffrn_measured_fraction_theta_max     0.991
_diffrn_measured_fraction_theta_full     1.000
_diffrn_reflns_limit_h_min     -10
_diffrn_reflns_limit_h_max     10
_diffrn_reflns_limit_k_min     -15
_diffrn_reflns_limit_k_max     16
_diffrn_reflns_limit_l_min     -29
_diffrn_reflns_limit_l_max     29
_diffrn_standards_number     0
_diffrn_standards_interval_count     .
_diffrn_standards_interval_time     .
_diffrn_standards_decay_%     ?
_refine_special_details
;
Refinement of <i>F</i>^2^ against ALL reflections. The weighted <i>R</i>-factor
<i>wR</i> and goodness of fit <i>S</i> are based on <i>F</i>^2^, conventional
<i>R</i>-factors <i>R</i> are based on <i>F</i>, with <i>F</i> set to zero for
negative <i>F</i>^2^. The threshold expression of <i>F</i>^2^ >
\s(<i>F</i>^2^) is used only for calculating <i>R</i>-factors(gt) <i>etc</i>.
and is not relevant to the choice of reflections for refinement.
<i>R</i>-factors based on <i>F</i>^2^ are statistically about twice as large
as those based on <i>F</i>, and <i>R</i>- factors based on ALL data will be
even larger.
;
_reflns_number_total     5157
_reflns_number_gt     4559
_reflns_threshold_expression     I>2\s(I)
_refine_ls_structure_factor_coef     Fsqd
_refine_ls_matrix_type     full
_refine_ls_R_factor_all     0.0495
_refine_ls_R_factor_gt     0.0438
_refine_ls_wR_factor_gt     0.1058
_refine_ls_wR_factor_ref     0.1100
_refine_ls_goodness_of_fit_ref     1.036
_refine_ls_restrained_S_all     1.036
_refine_ls_number_reflns     5157
_refine_ls_number_parameters     281
_refine_ls_number_restraints     0
_refine_ls_hydrogen_treatment     constr
_refine_ls_weighting_scheme     calc
_refine_ls_weighting_details
         'calc w=1/[\s^2^(Fo^2^)+(0.0624P)^2^+0.2403P] where P=(Fo^2^+2Fc^2^)/3'
_atom_sites_solution_hydrogens     geom
_atom_sites_solution_primary     direct
_atom_sites_solution_secondary     difmap
_refine_ls_shift/su_max     0.001
_refine_ls_shift/su_mean     0.000
_refine_diff_density_max     0.281
_refine_diff_density_min     -0.148
_refine_ls_extinction_method     none
_refine_ls_extinction_coef     ?
_refine_ls_abs_structure_details     'Flack (1983), 2186 Friedel pairs'
_refine_ls_abs_structure_Flack     0.01(6)
loop_
    _atom_type_symbol
    _atom_type_description
    _atom_type_scat_dispersion_real
    _atom_type_scat_dispersion_imag
    _atom_type_scat_source
    'C' 'C' 0.0033 0.0016
                         'International Tables Vol C Tables 4.2.6.8 and 6.1.1.4'
    'H' 'H' 0.0000 0.0000
                         'International Tables Vol C Tables 4.2.6.8 and 6.1.1.4'
    'N' 'N' 0.0061 0.0033
                         'International Tables Vol C Tables 4.2.6.8 and 6.1.1.4'
    'O' 'O' 0.0106 0.0060
                         'International Tables Vol C Tables 4.2.6.8 and 6.1.1.4'
    'S' 'S' 0.1246 0.1234
                         'International Tables Vol C Tables 4.2.6.8 and 6.1.1.4'
    'Cl' 'Cl' 0.1484 0.1585
                         'International Tables Vol C Tables 4.2.6.8 and 6.1.1.4'
_computing_data_collection     'SMART (Bruker, 2001)'
_computing_cell_refinement     'SAINT (Bruker, 2001)'
_computing_data_reduction     'SAINT (Bruker, 2001)'
_computing_structure_solution     'SHELXS97 (Sheldrick, 2008)'
_computing_structure_refinement     'SHELXL97 (Sheldrick, 2008)'
_computing_molecular_graphics
;
ORTEP3 (Farrugia, 1997) and PLATON (Spek, 2009)
;
_computing_publication_material
                            'SHELXL97 (Sheldrick, 2008) and PLATON (Spek, 2009)'
loop_
    _atom_site_type_symbol
    _atom_site_label
    _atom_site_fract_x
    _atom_site_fract_y
    _atom_site_fract_z
    _atom_site_U_iso_or_equiv
    _atom_site_adp_type
    _atom_site_calc_flag
    _atom_site_refinement_flags
    _atom_site_occupancy
    _atom_site_disorder_assembly
    _atom_site_disorder_group
    Cl Cl1 -0.39547(9) 0.77136(7) 0.50917(3) 0.0888(2) Uani d . 1 . .
    S S1 -0.28910(8) 1.01078(6) 0.12895(3) 0.07732(19) Uani d . 1 . .
    O O1 0.2032(2) 0.67004(11) 0.21872(8) 0.0728(5) Uani d . 1 . .
    O O2 0.2227(2) 0.98332(12) 0.25861(7) 0.0698(4) Uani d . 1 . .
    O O3 0.21864(19) 0.84359(14) 0.32261(7) 0.0693(4) Uani d . 1 . .
    N N1 -0.13547(18) 0.82523(13) 0.15571(7) 0.0510(4) Uani d . 1 . .
    C C1 0.03210(19) 0.86266(14) 0.17424(8) 0.0409(3) Uani d . 1 . .
    H H1 0.0406 0.9429 0.1697 0.049 Uiso calc R 1 . .
    C C2 0.1710(2) 0.80726(14) 0.14034(9) 0.0479(4) Uani d . 1 . .
    C C3 0.2357(2) 0.85149(16) 0.08546(9) 0.0514(4) Uani d . 1 . .
    C C4 0.1812(3) 0.95119(18) 0.05993(8) 0.0586(5) Uani d . 1 . .
    H H4 0.1006 0.9921 0.0799 0.070 Uiso calc R 1 . .
    C C5 0.2432(3) 0.9901(3) 0.00649(10) 0.0750(6) Uani d . 1 . .
    H H5 0.2045 1.0563 -0.0094 0.090 Uiso calc R 1 . .
    C C6 0.3656(3) 0.9295(3) -0.02419(11) 0.0887(9) Uani d . 1 . .
    H H6 0.4055 0.9545 -0.0611 0.106 Uiso calc R 1 . .
    C C7 0.4251(3) 0.8353(3) -0.00020(12) 0.0814(8) Uani d . 1 . .
    H H7 0.5082 0.7971 -0.0204 0.098 Uiso calc R 1 . .
    C C8 0.3646(3) 0.79322(19) 0.05482(11) 0.0647(6) Uani d . 1 . .
    C C9 0.4312(3) 0.6989(2) 0.08106(14) 0.0822(8) Uani d . 1 . .
    H H9 0.5146 0.6606 0.0611 0.099 Uiso calc R 1 . .
    C C10 0.3768(3) 0.66178(18) 0.13531(15) 0.0802(7) Uani d . 1 . .
    H H10 0.4270 0.6010 0.1532 0.096 Uiso calc R 1 . .
    C C11 0.2438(2) 0.71561(15) 0.16450(11) 0.0596(5) Uani d . 1 . .
    C C12 0.0538(3) 0.70803(15) 0.24674(11) 0.0570(5) Uani d . 1 . .
    H H12A 0.0551 0.6882 0.2891 0.068 Uiso calc R 1 . .
    H H12B -0.0405 0.6720 0.2281 0.068 Uiso calc R 1 . .
    C C13 0.0355(2) 0.83233(13) 0.24070(8) 0.0401(3) Uani d . 1 . .
    C C14 -0.1375(2) 0.87464(13) 0.26073(8) 0.0416(3) Uani d . 1 . .
    H H14 -0.1306 0.9554 0.2608 0.050 Uiso calc R 1 . .
    C C15 -0.2488(2) 0.84365(17) 0.20738(8) 0.0511(4) Uani d . 1 . .
    H H15 -0.3079 0.7750 0.2166 0.061 Uiso calc R 1 . .
    C C16 -0.3753(2) 0.9351(2) 0.19154(10) 0.0695(6) Uani d . 1 . .
    H H16A -0.3922 0.9837 0.2258 0.083 Uiso calc R 1 . .
    H H16B -0.4809 0.9028 0.1804 0.083 Uiso calc R 1 . .
    C C17 -0.2033(3) 0.8788(2) 0.10353(9) 0.0636(5) Uani d . 1 . .
    H H17A -0.2894 0.8336 0.0856 0.076 Uiso calc R 1 . .
    H H17B -0.1175 0.8910 0.0736 0.076 Uiso calc R 1 . .
    C C18 -0.1970(2) 0.84189(14) 0.32279(8) 0.0447(4) Uani d . 1 . .
    C C19 -0.2712(3) 0.74099(17) 0.33593(10) 0.0611(5) Uani d . 1 . .
    H H19 -0.2815 0.6881 0.3058 0.073 Uiso calc R 1 . .
    C C20 -0.3297(3) 0.71840(19) 0.39317(11) 0.0664(6) Uani d . 1 . .
    H H20 -0.3805 0.6512 0.4014 0.080 Uiso calc R 1 . .
    C C21 -0.3120(3) 0.79610(19) 0.43776(9) 0.0585(5) Uani d . 1 . .
    C C22 -0.2352(3) 0.89380(18) 0.42702(9) 0.0594(5) Uani d . 1 . .
    H H22 -0.2210 0.9450 0.4579 0.071 Uiso calc R 1 . .
    C C23 -0.1785(2) 0.91603(15) 0.36953(9) 0.0507(4) Uani d . 1 . .
    H H23 -0.1262 0.9831 0.3621 0.061 Uiso calc R 1 . .
    C C24 0.1702(2) 0.89594(14) 0.27369(8) 0.0441(4) Uani d . 1 . .
    C C25 0.3441(3) 0.8996(3) 0.35799(12) 0.0927(9) Uani d . 1 . .
    H H25A 0.4469 0.8997 0.3363 0.139 Uiso calc R 1 . .
    H H25B 0.3584 0.8619 0.3957 0.139 Uiso calc R 1 . .
    H H25C 0.3099 0.9743 0.3654 0.139 Uiso calc R 1 . .
loop_
    _atom_site_aniso_label
    _atom_site_aniso_U_11
    _atom_site_aniso_U_22
    _atom_site_aniso_U_33
    _atom_site_aniso_U_12
    _atom_site_aniso_U_13
    _atom_site_aniso_U_23
    Cl1 0.0877(4) 0.1109(5) 0.0676(3) 0.0124(4) 0.0262(3) 0.0256(3)
    S1 0.0624(3) 0.0981(4) 0.0715(3) 0.0219(3) -0.0083(3) 0.0120(3)
    O1 0.0696(9) 0.0436(7) 0.1053(12) 0.0169(7) 0.0198(9) 0.0080(7)
    O2 0.0752(10) 0.0577(8) 0.0764(9) -0.0241(8) -0.0210(8) 0.0036(7)
    O3 0.0568(8) 0.0881(10) 0.0630(9) -0.0065(8) -0.0181(7) 0.0179(8)
    N1 0.0377(7) 0.0616(9) 0.0536(8) -0.0053(7) -0.0014(6) -0.0136(7)
    C1 0.0361(7) 0.0378(8) 0.0490(9) -0.0001(6) -0.0001(7) -0.0084(6)
    C2 0.0380(8) 0.0436(8) 0.0622(10) -0.0047(7) 0.0031(8) -0.0183(8)
    C3 0.0396(9) 0.0584(10) 0.0560(10) -0.0130(8) 0.0042(7) -0.0246(8)
    C4 0.0552(11) 0.0717(12) 0.0488(10) -0.0096(10) 0.0044(8) -0.0121(9)
    C5 0.0699(13) 0.1004(16) 0.0549(11) -0.0197(13) 0.0044(10) -0.0034(12)
    C6 0.0671(15) 0.140(3) 0.0586(14) -0.0266(18) 0.0179(12) -0.0136(15)
    C7 0.0525(12) 0.117(2) 0.0743(15) -0.0184(14) 0.0228(11) -0.0421(16)
    C8 0.0415(9) 0.0743(13) 0.0783(14) -0.0148(10) 0.0118(9) -0.0323(11)
    C9 0.0540(12) 0.0672(14) 0.125(2) -0.0026(11) 0.0293(14) -0.0387(15)
    C10 0.0567(12) 0.0478(11) 0.136(2) 0.0087(10) 0.0226(15) -0.0153(13)
    C11 0.0502(10) 0.0388(9) 0.0899(15) -0.0004(8) 0.0112(10) -0.0130(9)
    C12 0.0566(11) 0.0405(9) 0.0739(13) 0.0020(8) 0.0084(10) 0.0057(8)
    C13 0.0345(7) 0.0346(7) 0.0510(9) 0.0001(6) 0.0008(7) -0.0017(6)
    C14 0.0337(7) 0.0401(8) 0.0511(9) -0.0012(6) 0.0019(7) -0.0004(7)
    C15 0.0374(8) 0.0641(10) 0.0518(10) -0.0081(7) 0.0012(7) -0.0060(8)
    C16 0.0389(10) 0.1115(17) 0.0580(11) 0.0141(11) -0.0023(8) -0.0057(12)
    C17 0.0440(9) 0.0976(16) 0.0491(10) -0.0024(11) -0.0040(9) -0.0129(10)
    C18 0.0350(8) 0.0460(8) 0.0530(9) -0.0001(7) 0.0004(7) 0.0019(7)
    C19 0.0650(12) 0.0503(10) 0.0680(12) -0.0094(9) 0.0068(10) -0.0009(9)
    C20 0.0659(13) 0.0591(11) 0.0742(13) -0.0068(10) 0.0101(11) 0.0146(10)
    C21 0.0465(10) 0.0742(12) 0.0547(10) 0.0105(10) 0.0059(8) 0.0164(9)
    C22 0.0547(11) 0.0701(12) 0.0535(10) 0.0023(10) -0.0019(9) -0.0027(9)
    C23 0.0442(9) 0.0528(9) 0.0553(10) -0.0042(7) -0.0006(8) -0.0006(8)
    C24 0.0336(8) 0.0499(9) 0.0489(9) 0.0028(7) 0.0009(7) -0.0022(7)
    C25 0.0586(14) 0.150(3) 0.0690(15) -0.0026(16) -0.0224(12) -0.0050(16)
_geom_special_details
;
All e.s.d.'s (except the e.s.d. in the dihedral angle between two l.s. planes)
are estimated using the full covariance matrix. The cell e.s.d.'s are taken
into account individually in the estimation of e.s.d.'s in distances, angles
and torsion angles; correlations between e.s.d.'s in cell parameters are only
used when they are defined by crystal symmetry. An approximate (isotropic)
treatment of cell e.s.d.'s is used for estimating e.s.d.'s involving l.s.
planes.
;
loop_
    _geom_bond_atom_site_label_1
    _geom_bond_atom_site_label_2
    _geom_bond_site_symmetry_2
    _geom_bond_distance
    _geom_bond_publ_flag
    Cl1 C21 . 1.7473(19) ?
    S1 C16 . 1.803(2) ?
    S1 C17 . 1.831(2) ?
    O1 C11 . 1.363(3) ?
    O1 C12 . 1.433(3) ?
    O2 C24 . 1.188(2) ?
    O3 C24 . 1.316(2) ?
    O3 C25 . 1.450(3) ?
    N1 C17 . 1.435(3) ?
    N1 C15 . 1.484(2) ?
    N1 C1 . 1.485(2) ?
    C1 C2 . 1.507(2) ?
    C1 C13 . 1.519(2) ?
    C1 H1 . 0.9800 ?
    C2 C11 . 1.366(3) ?
    C2 C3 . 1.429(3) ?
    C3 C4 . 1.404(3) ?
    C3 C8 . 1.429(3) ?
    C4 C5 . 1.370(3) ?
    C4 H4 . 0.9300 ?
    C5 C6 . 1.406(4) ?
    C5 H5 . 0.9300 ?
    C6 C7 . 1.348(4) ?
    C6 H6 . 0.9300 ?
    C7 C8 . 1.410(4) ?
    C7 H7 . 0.9300 ?
    C8 C9 . 1.390(4) ?
    C9 C10 . 1.358(4) ?
    C9 H9 . 0.9300 ?
    C10 C11 . 1.413(3) ?
    C10 H10 . 0.9300 ?
    C12 C13 . 1.519(2) ?
    C12 H12A . 0.9700 ?
    C12 H12B . 0.9700 ?
    C13 C24 . 1.520(2) ?
    C13 C14 . 1.553(2) ?
    C14 C18 . 1.511(2) ?
    C14 C15 . 1.533(2) ?
    C14 H14 . 0.9800 ?
    C15 C16 . 1.547(3) ?
    C15 H15 . 0.9800 ?
    C16 H16A . 0.9700 ?
    C16 H16B . 0.9700 ?
    C17 H17A . 0.9700 ?
    C17 H17B . 0.9700 ?
    C18 C23 . 1.380(3) ?
    C18 C19 . 1.392(3) ?
    C19 C20 . 1.382(3) ?
    C19 H19 . 0.9300 ?
    C20 C21 . 1.373(3) ?
    C20 H20 . 0.9300 ?
    C21 C22 . 1.357(3) ?
    C22 C23 . 1.381(3) ?
    C22 H22 . 0.9300 ?
    C23 H23 . 0.9300 ?
    C25 H25A . 0.9600 ?
    C25 H25B . 0.9600 ?
    C25 H25C . 0.9600 ?
loop_
    _geom_angle_atom_site_label_1
    _geom_angle_atom_site_label_2
    _geom_angle_atom_site_label_3
    _geom_angle_site_symmetry_1
    _geom_angle_site_symmetry_3
    _geom_angle
    _geom_angle_publ_flag
    C16 S1 C17 . . 86.54(11) ?
    C11 O1 C12 . . 117.08(16) ?
    C24 O3 C25 . . 115.36(19) ?
    C17 N1 C15 . . 108.65(15) ?
    C17 N1 C1 . . 115.64(16) ?
    C15 N1 C1 . . 107.59(13) ?
    N1 C1 C2 . . 113.81(13) ?
    N1 C1 C13 . . 102.20(14) ?
    C2 C1 C13 . . 111.28(14) ?
    N1 C1 H1 . . 109.8 ?
    C2 C1 H1 . . 109.8 ?
    C13 C1 H1 . . 109.8 ?
    C11 C2 C3 . . 118.79(17) ?
    C11 C2 C1 . . 119.09(17) ?
    C3 C2 C1 . . 122.02(16) ?
    C4 C3 C2 . . 123.46(17) ?
    C4 C3 C8 . . 117.4(2) ?
    C2 C3 C8 . . 119.1(2) ?
    C5 C4 C3 . . 122.0(2) ?
    C5 C4 H4 . . 119.0 ?
    C3 C4 H4 . . 119.0 ?
    C4 C5 C6 . . 119.7(3) ?
    C4 C5 H5 . . 120.1 ?
    C6 C5 H5 . . 120.1 ?
    C7 C6 C5 . . 120.1(2) ?
    C7 C6 H6 . . 120.0 ?
    C5 C6 H6 . . 120.0 ?
    C6 C7 C8 . . 121.6(2) ?
    C6 C7 H7 . . 119.2 ?
    C8 C7 H7 . . 119.2 ?
    C9 C8 C7 . . 121.7(2) ?
    C9 C8 C3 . . 119.2(2) ?
    C7 C8 C3 . . 119.0(2) ?
    C10 C9 C8 . . 121.2(2) ?
    C10 C9 H9 . . 119.4 ?
    C8 C9 H9 . . 119.4 ?
    C9 C10 C11 . . 119.9(2) ?
    C9 C10 H10 . . 120.0 ?
    C11 C10 H10 . . 120.0 ?
    O1 C11 C2 . . 124.87(17) ?
    O1 C11 C10 . . 113.6(2) ?
    C2 C11 C10 . . 121.5(2) ?
    O1 C12 C13 . . 111.22(16) ?
    O1 C12 H12A . . 109.4 ?
    C13 C12 H12A . . 109.4 ?
    O1 C12 H12B . . 109.4 ?
    C13 C12 H12B . . 109.4 ?
    H12A C12 H12B . . 108.0 ?
    C12 C13 C1 . . 109.08(15) ?
    C12 C13 C24 . . 112.97(15) ?
    C1 C13 C24 . . 110.94(14) ?
    C12 C13 C14 . . 112.92(14) ?
    C1 C13 C14 . . 100.46(13) ?
    C24 C13 C14 . . 109.79(13) ?
    C18 C14 C15 . . 116.91(14) ?
    C18 C14 C13 . . 117.39(14) ?
    C15 C14 C13 . . 103.06(14) ?
    C18 C14 H14 . . 106.2 ?
    C15 C14 H14 . . 106.2 ?
    C13 C14 H14 . . 106.2 ?
    N1 C15 C14 . . 105.76(13) ?
    N1 C15 C16 . . 109.84(16) ?
    C14 C15 C16 . . 112.78(16) ?
    N1 C15 H15 . . 109.5 ?
    C14 C15 H15 . . 109.5 ?
    C16 C15 H15 . . 109.5 ?
    C15 C16 S1 . . 106.49(13) ?
    C15 C16 H16A . . 110.4 ?
    S1 C16 H16A . . 110.4 ?
    C15 C16 H16B . . 110.4 ?
    S1 C16 H16B . . 110.4 ?
    H16A C16 H16B . . 108.6 ?
    N1 C17 S1 . . 106.90(13) ?
    N1 C17 H17A . . 110.3 ?
    S1 C17 H17A . . 110.3 ?
    N1 C17 H17B . . 110.3 ?
    S1 C17 H17B . . 110.3 ?
    H17A C17 H17B . . 108.6 ?
    C23 C18 C19 . . 117.43(17) ?
    C23 C18 C14 . . 118.64(15) ?
    C19 C18 C14 . . 123.92(16) ?
    C20 C19 C18 . . 120.9(2) ?
    C20 C19 H19 . . 119.6 ?
    C18 C19 H19 . . 119.6 ?
    C21 C20 C19 . . 119.39(19) ?
    C21 C20 H20 . . 120.3 ?
    C19 C20 H20 . . 120.3 ?
    C22 C21 C20 . . 121.25(18) ?
    C22 C21 Cl1 . . 119.01(18) ?
    C20 C21 Cl1 . . 119.70(17) ?
    C21 C22 C23 . . 118.9(2) ?
    C21 C22 H22 . . 120.5 ?
    C23 C22 H22 . . 120.5 ?
    C18 C23 C22 . . 122.07(18) ?
    C18 C23 H23 . . 119.0 ?
    C22 C23 H23 . . 119.0 ?
    O2 C24 O3 . . 123.72(17) ?
    O2 C24 C13 . . 124.82(16) ?
    O3 C24 C13 . . 111.43(15) ?
    O3 C25 H25A . . 109.5 ?
    O3 C25 H25B . . 109.5 ?
    H25A C25 H25B . . 109.5 ?
    O3 C25 H25C . . 109.5 ?
    H25A C25 H25C . . 109.5 ?
    H25B C25 H25C . . 109.5 ?
loop_
    _geom_torsion_atom_site_label_1
    _geom_torsion_atom_site_label_2
    _geom_torsion_atom_site_label_3
    _geom_torsion_atom_site_label_4
    _geom_torsion_site_symmetry_1
    _geom_torsion_site_symmetry_2
    _geom_torsion_site_symmetry_3
    _geom_torsion_site_symmetry_4
    _geom_torsion
    _geom_torsion_publ_flag
    C17 N1 C1 C2 . . . . -83.59(19) ?
    C15 N1 C1 C2 . . . . 154.79(16) ?
    C17 N1 C1 C13 . . . . 156.33(15) ?
    C15 N1 C1 C13 . . . . 34.71(17) ?
    N1 C1 C2 C11 . . . . -94.1(2) ?
    C13 C1 C2 C11 . . . . 20.8(2) ?
    N1 C1 C2 C3 . . . . 89.84(19) ?
    C13 C1 C2 C3 . . . . -155.34(15) ?
    C11 C2 C3 C4 . . . . -173.48(17) ?
    C1 C2 C3 C4 . . . . 2.6(3) ?
    C11 C2 C3 C8 . . . . 5.5(2) ?
    C1 C2 C3 C8 . . . . -178.41(15) ?
    C2 C3 C4 C5 . . . . -178.47(18) ?
    C8 C3 C4 C5 . . . . 2.6(3) ?
    C3 C4 C5 C6 . . . . -0.2(3) ?
    C4 C5 C6 C7 . . . . -2.0(4) ?
    C5 C6 C7 C8 . . . . 1.7(4) ?
    C6 C7 C8 C9 . . . . -176.9(2) ?
    C6 C7 C8 C3 . . . . 0.7(3) ?
    C4 C3 C8 C9 . . . . 174.88(19) ?
    C2 C3 C8 C9 . . . . -4.1(3) ?
    C4 C3 C8 C7 . . . . -2.8(3) ?
    C2 C3 C8 C7 . . . . 178.22(17) ?
    C7 C8 C9 C10 . . . . 177.1(2) ?
    C3 C8 C9 C10 . . . . -0.4(3) ?
    C8 C9 C10 C11 . . . . 3.6(4) ?
    C12 O1 C11 C2 . . . . 12.4(3) ?
    C12 O1 C11 C10 . . . . -170.33(19) ?
    C3 C2 C11 O1 . . . . 174.65(18) ?
    C1 C2 C11 O1 . . . . -1.6(3) ?
    C3 C2 C11 C10 . . . . -2.4(3) ?
    C1 C2 C11 C10 . . . . -178.61(18) ?
    C9 C10 C11 O1 . . . . -179.5(2) ?
    C9 C10 C11 C2 . . . . -2.2(3) ?
    C11 O1 C12 C13 . . . . -41.6(3) ?
    O1 C12 C13 C1 . . . . 59.6(2) ?
    O1 C12 C13 C24 . . . . -64.3(2) ?
    O1 C12 C13 C14 . . . . 170.33(16) ?
    N1 C1 C13 C12 . . . . 73.74(17) ?
    C2 C1 C13 C12 . . . . -48.09(18) ?
    N1 C1 C13 C24 . . . . -161.19(13) ?
    C2 C1 C13 C24 . . . . 76.98(16) ?
    N1 C1 C13 C14 . . . . -45.13(15) ?
    C2 C1 C13 C14 . . . . -166.96(12) ?
    C12 C13 C14 C18 . . . . 53.3(2) ?
    C1 C13 C14 C18 . . . . 169.33(14) ?
    C24 C13 C14 C18 . . . . -73.75(18) ?
    C12 C13 C14 C15 . . . . -76.75(19) ?
    C1 C13 C14 C15 . . . . 39.28(16) ?
    C24 C13 C14 C15 . . . . 156.20(14) ?
    C17 N1 C15 C14 . . . . -135.34(16) ?
    C1 N1 C15 C14 . . . . -9.46(19) ?
    C17 N1 C15 C16 . . . . -13.4(2) ?
    C1 N1 C15 C16 . . . . 112.51(17) ?
    C18 C14 C15 N1 . . . . -149.27(15) ?
    C13 C14 C15 N1 . . . . -18.92(18) ?
    C18 C14 C15 C16 . . . . 90.68(19) ?
    C13 C14 C15 C16 . . . . -138.98(16) ?
    N1 C15 C16 S1 . . . . -18.99(19) ?
    C14 C15 C16 S1 . . . . 98.69(16) ?
    C17 S1 C16 C15 . . . . 34.61(15) ?
    C15 N1 C17 S1 . . . . 39.89(18) ?
    C1 N1 C17 S1 . . . . -81.16(16) ?
    C16 S1 C17 N1 . . . . -44.10(15) ?
    C15 C14 C18 C23 . . . . -138.51(17) ?
    C13 C14 C18 C23 . . . . 98.24(19) ?
    C15 C14 C18 C19 . . . . 41.0(2) ?
    C13 C14 C18 C19 . . . . -82.2(2) ?
    C23 C18 C19 C20 . . . . 2.5(3) ?
    C14 C18 C19 C20 . . . . -176.99(19) ?
    C18 C19 C20 C21 . . . . -1.0(3) ?
    C19 C20 C21 C22 . . . . -1.3(3) ?
    C19 C20 C21 Cl1 . . . . 176.54(18) ?
    C20 C21 C22 C23 . . . . 1.9(3) ?
    Cl1 C21 C22 C23 . . . . -175.99(16) ?
    C19 C18 C23 C22 . . . . -2.0(3) ?
    C14 C18 C23 C22 . . . . 177.58(17) ?
    C21 C22 C23 C18 . . . . -0.2(3) ?
    C25 O3 C24 O2 . . . . -0.4(3) ?
    C25 O3 C24 C13 . . . . -178.41(17) ?
    C12 C13 C24 O2 . . . . 149.37(19) ?
    C1 C13 C24 O2 . . . . 26.5(2) ?
    C14 C13 C24 O2 . . . . -83.6(2) ?
    C12 C13 C24 O3 . . . . -32.6(2) ?
    C1 C13 C24 O3 . . . . -155.50(15) ?
    C14 C13 C24 O3 . . . . 94.37(17) ?
loop_
    _geom_hbond_atom_site_label_D
    _geom_hbond_atom_site_label_H
    _geom_hbond_atom_site_label_A
    _geom_hbond_site_symmetry_A
    _geom_hbond_distance_DH
    _geom_hbond_distance_HA
    _geom_hbond_distance_DA
    _geom_hbond_angle_DHA
    C12 H12B N1 . 0.97 2.57 2.903(3) 100
    C25 H25A Cg 1_655 0.96 2.79 3.431(3) 125
data_global
_journal_date_recd_electronic     2010-07-16
_journal_date_accepted     2010-07-19
_journal_name_full     'Acta Crystallographica, Section E'
_journal_year     2010
_journal_volume     66
_journal_issue      8
_journal_page_first     o2098
_journal_page_last     o2098
_journal_paper_category     QO
_journal_coeditor_code     NG5001
_publ_contact_author_name     'Dr. S. Selvanayagam'
_publ_contact_author_address
;   Department of Physics
    Kalasalingam University
    Krishnankoil 626 190
    India
;
_publ_contact_author_email     's_selvanayagam@rediffmail.com'
_publ_contact_author_fax     91-4563-289322
_publ_contact_author_phone     91-4563-289042
_publ_section_title
;\
Methyl
4-(4-chlorophenyl)-3,3a,4,4a,5,12c-hexahydro-2-thianaphtho[1',2':3,2]furo[5,\
4-<i>b</i>]pyrrolizine-4a-carboxylate
;
loop_
    _publ_author_name
    _publ_author_address
    'S. Selvanayagam'
;     Department of Physics
      Kalasalingam University
      Krishnankoil 626 190
      India
;
    'B. Sridhar'
;     Laboratory of X-ray Crystallography
      Indian Institute of Chemical Technology
      Hyderabad 500 007
      India
;
    'K. Ravikumar'
;     Laboratory of X-ray Crystallography
      Indian Institute of Chemical Technology
      Hyderabad 500 007
      India
;
    'S. Kathiravan'
;     Department of Organic Chemistry
      University of Madras
      Guindy Campus
      Chennai 600 025
      India
;
    'R. Raghunathan'
;     Department of Organic Chemistry
      University of Madras
      Guindy Campus
      Chennai 600 025
      India
;
