# Supplementary material for: Methyl 4-(4-chloro­phen­yl)-3,3a,4,4a,5,12c-hexa­hydro-2-thia­naphtho­[1′,2′:3,2]furo[5,4-b]pyrrolizine-4a-carboxyl­ate
Source: Acta Crystallogr Sect E Struct Rep Online. 2010 Jul 24;66(Pt 8):o2098. doi: 10.1107/S1600536810028746 (PMC3007469; doi:10.1107/S1600536810028746)
Supplement: Supplementary file 2 [file e-66-o2098-Isup2.hkl]

# 
# h,k,l, Fc-squared, Fo-squared, sigma(Fo-squared) and status flag 
# 
data_I
_shelx_title ' AG39m in P2(1)2(1)2(1)' 
_shelx_refln_list_code          4 
_shelx_F_calc_maximum      238.88 
_exptl_crystal_F_000       944.00 
_reflns_d_resolution_high  0.7555 
 
loop_ 
 _symmetry_equiv_pos_as_xyz 
 'x, y, z' 
 '-x+1/2, -y, z+1/2' 
 '-x, y+1/2, -z+1/2' 
 'x+1/2, -y+1/2, -z' 
 
_cell_length_a     8.0740 
_cell_length_b    12.1109 
_cell_length_c    22.1813 
_cell_angle_alpha  90.000 
_cell_angle_beta   90.000 
_cell_angle_gamma  90.000 
 
_shelx_F_squared_multiplier     1.000 
 
loop_ 
 _refln_index_h 
 _refln_index_k 
 _refln_index_l 
 _refln_F_squared_calc 
 _refln_F_squared_meas 
 _refln_F_squared_sigma 
 _refln_observed_status 
   2   0   0    57065.03    64622.55   1772.31 o 
   4   0   0       41.20       33.57      1.40 o 
   6   0   0       29.02       26.55      2.38 o 
   8   0   0        1.28        1.78      1.54 o 
  10   0   0       18.50       18.65      5.33 o 
   1   1   0     1326.54     1332.99     15.23 o 
   2   1   0      877.61      950.09      9.68 o 
   3   1   0       88.00       76.52      1.34 o 
   4   1   0      123.40      126.88      1.95 o 
   5   1   0       46.72       59.64      1.45 o 
   6   1   0      924.38      939.41     12.67 o 
   7   1   0       69.57       64.15      2.16 o 
   8   1   0        1.68        3.29      1.08 o 
   9   1   0       27.65       28.52      2.48 o 
  10   1   0        0.36       -1.59      1.76 o 
   0   2   0    12236.46    14505.02    200.09 o 
   1   2   0     2516.22     2890.97     28.47 o 
   2   2   0     2847.51     3155.72     33.34 o 
   3   2   0     1782.90     1968.56     19.81 o 
   4   2   0      695.00      731.67      7.97 o 
   5   2   0     1635.07     1767.92     18.27 o 
   6   2   0      131.57      140.64      3.30 o 
   7   2   0       29.21       30.04      1.64 o 
   8   2   0        5.61        1.92      1.47 o 
   9   2   0        0.17        1.68      1.40 o 
  10   2   0       20.39       24.55      4.26 o 
   1   3   0     3491.23     3593.63     35.36 o 
   2   3   0     6241.60     6424.60     63.00 o 
   3   3   0       20.47       30.75      0.86 o 
   4   3   0      477.24      460.53      5.67 o 
   5   3   0       48.45       55.46      1.57 o 
   6   3   0       10.61        9.46      0.98 o 
   7   3   0      228.37      214.75      4.64 o 
   8   3   0       44.53       47.62      2.66 o 
   9   3   0        0.23        0.53      1.87 o 
  10   3   0        0.13        1.55      1.92 o 
   0   4   0        4.25        4.00      0.50 o 
   1   4   0       80.47      107.88      1.70 o 
   2   4   0      295.56      300.17      3.65 o 
   3   4   0       14.68       15.49      0.64 o 
   4   4   0        6.31        2.85      0.69 o 
   5   4   0       98.27       78.89      1.93 o 
   6   4   0      272.39      264.16      4.62 o 
   7   4   0      179.54      157.43      3.98 o 
   8   4   0        5.15        4.03      1.47 o 
   9   4   0        0.07        0.74      1.47 o 
  10   4   0       22.57       29.57      3.32 o 
   1   5   0      438.53      360.30      4.18 o 
   2   5   0     1908.10     2182.40     22.02 o 
   3   5   0      389.92      390.58      4.66 o 
   4   5   0       18.00        8.29      0.66 o 
   5   5   0       16.72       13.59      1.16 o 
   6   5   0      509.01      440.04      6.75 o 
   7   5   0        0.55       -0.67      1.04 o 
   8   5   0       10.63       10.15      1.81 o 
   9   5   0       30.66       32.64      2.70 o 
  10   5   0        9.53       11.99      4.00 o 
   0   6   0     5942.15     7033.59     97.75 o 
   1   6   0     1338.55     1457.80     14.95 o 
   2   6   0     1393.29     1343.72     14.92 o 
   3   6   0      125.48      128.14      2.56 o 
   4   6   0     1179.63     1131.05     24.33 o 
   5   6   0       15.20       12.74      1.16 o 
   6   6   0       24.24       17.79      1.71 o 
   7   6   0       17.79       17.16      1.71 o 
   8   6   0        4.73        7.12      1.61 o 
   9   6   0        7.25       11.18      2.31 o 
   1   7   0        0.56        1.04      0.58 o 
   2   7   0       33.46       34.23      1.09 o 
   3   7   0      240.29      247.07      3.84 o 
   4   7   0      206.87      205.40      3.84 o 
   5   7   0      797.13      766.88     10.56 o 
   6   7   0       91.49       83.93      2.98 o 
   7   7   0       30.19       36.52      2.66 o 
   8   7   0       21.84       25.87      4.58 o 
   9   7   0        7.52        3.60      2.03 o 
   0   8   0       16.88       11.13      1.13 o 
   1   8   0      819.63      892.94      9.80 o 
   2   8   0      267.57      274.65      4.44 o 
   3   8   0       16.70       17.91      1.11 o 
   4   8   0      174.47      169.51      3.57 o 
   5   8   0        4.46        5.01      1.29 o 
   6   8   0       35.97       35.85      2.57 o 
   7   8   0        3.74        5.91      1.73 o 
   8   8   0        5.32        4.40      1.73 o 
   9   8   0       58.22       63.95      7.33 o 
   1   9   0       12.11       16.10      1.01 o 
   2   9   0        4.94        5.52      0.87 o 
   3   9   0       30.73       26.92      1.35 o 
   4   9   0       62.56       61.30      3.26 o 
   5   9   0      218.25      201.55      5.33 o 
   6   9   0        0.19       -1.15      1.15 o 
   7   9   0        0.39       -1.54      1.54 o 
   8   9   0        0.18       -1.67      1.67 o 
   0  10   0       46.91       40.89      1.96 o 
   1  10   0       33.64       29.36      1.42 o 
   2  10   0       26.67       31.35      2.09 o 
   3  10   0       14.57       15.83      1.55 o 
   4  10   0       20.09       18.31      2.31 o 
   5  10   0       80.62       90.06      5.38 o 
   6  10   0       29.41       31.63      2.57 o 
   7  10   0       12.22       16.10      2.15 o 
   8  10   0       31.62       43.70      4.71 o 
   1  11   0       28.17       21.53      1.65 o 
   2  11   0        6.21       11.01      1.23 o 
   3  11   0       45.54       48.23      2.25 o 
   4  11   0       12.00       13.77      1.90 o 
   5  11   0        5.77        6.66      1.73 o 
   6  11   0        4.99        4.87      1.73 o 
   7  11   0        4.44        7.87      2.40 o 
   0  12   0       41.48       49.70     10.66 o 
   1  12   0       11.96       10.59      1.73 o 
   2  12   0       55.82       54.18      2.55 o 
   3  12   0       35.47       39.40      2.63 o 
   4  12   0       17.49       17.09      2.15 o 
   5  12   0       10.71       10.18      1.90 o 
   6  12   0        0.29        4.95      1.90 o 
   7  12   0        0.20       -2.66      2.66 o 
   1  13   0       20.57       23.19      2.33 o 
   2  13   0        9.46       10.94      3.05 o 
   3  13   0        0.26       -2.08      2.08 o 
   4  13   0        0.16       -1.52      2.24 o 
   5  13   0       53.76       69.32      4.52 o 
   6  13   0        2.36        6.25      3.03 o 
   0  14   0       19.33       20.89      3.20 o 
   1  14   0        0.60        1.22      1.52 o 
   2  14   0        0.01       -2.08      2.08 o 
   3  14   0        0.63       -2.22      2.22 o 
   4  14   0        2.63        3.33      2.83 o 
   5  14   0       12.58       23.98      5.33 o 
   1  15   0        2.67        1.94      2.88 o 
   2  15   0        0.06        7.02      2.56 o 
   3  15   0        2.26        0.67      2.66 o 
   0  16   0       19.51       27.31      6.00 o 
   1   0   1     6647.13     7453.44     75.20 o 
   2   0   1     7066.39     8093.46     79.12 o 
   3   0   1      695.29      801.50      8.39 o 
   4   0   1     2428.31     2657.56     26.64 o 
   5   0   1     1245.87     1314.05     13.83 o 
   6   0   1     1170.91     1238.66     14.31 o 
   7   0   1       15.53       15.34      1.28 o 
   8   0   1        3.33        2.85      1.12 o 
   9   0   1       37.88       42.21      2.41 o 
  10   0   1        1.31        5.00      2.83 o 
 -10   1   1       49.27       47.90      7.99 o 
  -9   1   1       20.01       24.16      4.28 o 
  -8   1   1       44.34       47.90      2.06 o 
  -7   1   1      152.51      138.16      3.24 o 
  -6   1   1      390.32      362.85      7.47 o 
  -5   1   1      747.13      797.52      8.68 o 
  -4   1   1       73.01       61.85      1.34 o 
  -3   1   1      605.61      617.63      6.65 o 
  -2   1   1     1154.87     1214.80     13.20 o 
  -1   1   1      323.37      328.34      4.08 o 
   0   1   1      238.02      251.29      2.99 o 
   1   1   1      321.90      328.92      3.47 o 
   2   1   1     1180.40     1229.74     11.64 o 
   3   1   1      617.69      620.14      6.65 o 
   4   1   1       73.83       63.20      1.31 o 
   5   1   1      724.03      767.79      8.61 o 
   6   1   1      376.45      351.38      5.09 o 
   7   1   1      158.23      145.04      3.55 o 
   8   1   1       41.57       39.82      2.25 o 
   9   1   1       19.58       16.10      2.07 o 
  10   1   1       49.09       55.45      3.96 o 
 -10   2   1       22.23       35.85      5.37 o 
  -9   2   1        8.93       10.42      1.81 o 
  -8   2   1       99.80       98.32      3.22 o 
  -7   2   1       34.24       37.02      1.75 o 
  -6   2   1      286.52      298.24      5.67 o 
  -5   2   1      147.21      145.24      2.40 o 
  -4   2   1      213.45      218.99      2.95 o 
  -3   2   1        1.77        2.34      0.40 o 
  -2   2   1    17820.98    20191.84    215.79 o 
  -1   2   1     2026.24     2262.44     23.95 o 
   0   2   1    31990.95    35034.88    793.22 o 
   1   2   1     2022.84     2267.83     22.43 o 
   2   2   1    17979.27    20742.64    188.21 o 
   3   2   1        3.12        3.77      0.52 o 
   4   2   1      214.70      221.13      2.90 o 
   5   2   1      152.54      152.62      2.72 o 
   6   2   1      286.53      309.28      4.48 o 
   7   2   1       32.61       34.69      1.74 o 
   8   2   1      101.82      102.72      3.74 o 
   9   2   1        8.89        9.81      2.40 o 
  10   2   1       22.94       28.83      3.32 o 
 -10   3   1       21.87       27.53      3.19 o 
  -9   3   1       15.64       18.82      2.15 o 
  -8   3   1      110.47       95.48      4.62 o 
  -7   3   1       49.80       45.13      1.96 o 
  -6   3   1       31.85       33.12      1.42 o 
  -5   3   1        8.72        7.39      0.71 o 
  -4   3   1     2475.67     2646.14     28.34 o 
  -3   3   1      912.96      884.92      9.92 o 
  -2   3   1     2351.75     2423.57     23.90 o 
  -1   3   1     1283.70     1309.15     14.10 o 
   0   3   1     2507.89     2783.15     29.35 o 
   1   3   1     1290.70     1324.01     12.56 o 
   2   3   1     2328.43     2372.10     23.81 o 
   3   3   1      897.54      870.92      8.67 o 
   4   3   1     2438.50     2613.36     26.49 o 
   5   3   1        8.80        6.49      0.77 o 
   6   3   1       32.49       32.66      1.42 o 
   7   3   1       52.64       45.92      2.13 o 
   8   3   1      111.70      105.41      3.91 o 
   9   3   1       16.20       15.88      2.07 o 
  10   3   1       22.01       27.51      2.74 o 
 -10   4   1        1.19        3.00      2.83 o 
  -9   4   1        4.91        7.39      1.81 o 
  -8   4   1       19.34       21.02      2.69 o 
  -7   4   1       54.09       47.67      2.11 o 
  -6   4   1       93.48       88.79      2.21 o 
  -5   4   1     1129.16     1198.90     13.84 o 
  -4   4   1      351.73      310.18      4.48 o 
  -3   4   1     2304.75     2532.28     27.04 o 
  -2   4   1      434.45      470.55      5.26 o 
  -1   4   1     1972.81     2195.17     25.29 o 
   0   4   1     1267.69     1288.85     13.10 o 
   1   4   1     1990.04     2212.39     20.75 o 
   2   4   1      428.57      464.25      5.14 o 
   3   4   1     2280.32     2504.28     23.83 o 
   4   4   1      343.06      298.59      3.62 o 
   5   4   1     1123.59     1195.14     13.76 o 
   6   4   1       96.20       93.41      2.47 o 
   7   4   1       56.28       61.48      2.55 o 
   8   4   1       19.47       21.42      2.15 o 
   9   4   1        5.16       11.03      1.90 o 
  10   4   1        1.11        0.89      2.41 o 
 -10   5   1        0.61       -1.15      2.56 o 
  -9   5   1        5.24        5.99      2.98 o 
  -8   5   1       19.70       16.61      2.07 o 
  -7   5   1      111.21       96.54      3.47 o 
  -6   5   1      222.56      220.99      4.39 o 
  -5   5   1      330.43      312.45      5.01 o 
  -4   5   1      398.35      389.23      5.18 o 
  -3   5   1      177.32      173.80      2.72 o 
  -2   5   1       95.02       97.25      2.49 o 
  -1   5   1      310.06      348.31      4.31 o 
   0   5   1     3272.98     3438.56     34.06 o 
   1   5   1      301.29      336.36      3.77 o 
   2   5   1       95.62      101.17      1.68 o 
   3   5   1      175.00      177.66      2.50 o 
   4   5   1      406.76      405.22      5.01 o 
   5   5   1      333.50      312.14      8.84 o 
   6   5   1      222.56      230.33      4.36 o 
   7   5   1      108.26       92.09      3.03 o 
   8   5   1       19.69       20.35      2.23 o 
   9   5   1        5.34        6.57      1.81 o 
  10   5   1        0.66       -2.66      2.66 o 
  -9   6   1       11.48       17.14      2.30 o 
  -8   6   1       24.12       29.30      2.48 o 
  -7   6   1        6.34        7.22      1.48 o 
  -6   6   1       89.11       85.34      2.62 o 
  -5   6   1      345.93      344.48      5.62 o 
  -4   6   1      367.67      375.49      5.12 o 
  -3   6   1       80.81       82.10      1.65 o 
  -2   6   1      217.54      231.02      2.93 o 
  -1   6   1     1341.41     1519.11     16.83 o 
   0   6   1     2744.79     3016.61     30.17 o 
   1   6   1     1369.30     1560.95     15.00 o 
   2   6   1      208.11      218.52      3.21 o 
   3   6   1       75.42       76.69      1.93 o 
   4   6   1      367.10      377.94      5.48 o 
   5   6   1      339.74      344.58      6.18 o 
   6   6   1       88.88       85.79      2.85 o 
   7   6   1        6.24        7.33      1.49 o 
   8   6   1       24.24       33.58      3.08 o 
   9   6   1       11.23       21.68      2.80 o 
  -9   7   1        1.51        4.44      1.92 o 
  -8   7   1        7.10        8.20      2.15 o 
  -7   7   1       90.55       84.65      3.34 o 
  -6   7   1      259.28      240.06      5.12 o 
  -5   7   1      257.12      233.57      4.47 o 
  -4   7   1      211.97      207.23      4.80 o 
  -3   7   1      320.60      327.14      4.25 o 
  -2   7   1       95.05       89.22      1.78 o 
  -1   7   1     1226.87     1321.35     14.60 o 
   0   7   1     1936.89     2306.92     25.00 o 
   1   7   1     1199.67     1283.96     12.78 o 
   2   7   1       90.08       83.83      1.68 o 
   3   7   1      310.99      314.44      4.56 o 
   4   7   1      218.66      221.30      3.68 o 
   5   7   1      258.60      238.86      5.56 o 
   6   7   1      260.90      237.40      5.00 o 
   7   7   1       91.12       92.58      3.55 o 
   8   7   1        6.74        8.31      1.90 o 
   9   7   1        1.26        0.05      1.76 o 
  -9   8   1        0.59        0.67      3.33 o 
  -8   8   1       12.23       15.74      2.23 o 
  -7   8   1       36.47       35.25      2.66 o 
  -6   8   1      116.50      114.98      3.57 o 
  -5   8   1      258.90      237.97      4.61 o 
  -4   8   1      356.61      350.89      6.18 o 
  -3   8   1      215.87      209.98      3.58 o 
  -2   8   1       17.96       20.30      0.94 o 
  -1   8   1        6.11        5.18      0.76 o 
   0   8   1      559.44      634.33      7.30 o 
   1   8   1        6.37        4.86      0.67 o 
   2   8   1       18.94       22.29      1.11 o 
   3   8   1      217.24      211.65      3.50 o 
   4   8   1      367.12      357.53      6.73 o 
   5   8   1      260.86      239.50      5.66 o 
   6   8   1      120.28      119.91      4.23 o 
   7   8   1       36.80       38.60      2.74 o 
   8   8   1       12.35       16.50      2.30 o 
   9   8   1        0.57        1.33      3.33 o 
  -8   9   1       18.53       20.78      2.44 o 
  -7   9   1        6.71        5.17      1.61 o 
  -6   9   1       56.05       54.36      3.00 o 
  -5   9   1       53.09       53.33      2.74 o 
  -4   9   1      304.70      295.96      5.64 o 
  -3   9   1       57.37       51.46      1.79 o 
  -2   9   1        7.80        8.64      1.01 o 
  -1   9   1       11.19       12.89      1.03 o 
   0   9   1       51.08       48.51      1.42 o 
   1   9   1       10.46        9.96      0.96 o 
   2   9   1        7.44        8.10      0.98 o 
   3   9   1       58.52       55.41      2.43 o 
   4   9   1      301.94      300.89      6.04 o 
   5   9   1       52.14       53.05      2.74 o 
   6   9   1       55.67       58.44      3.00 o 
   7   9   1        6.39        5.50      1.68 o 
   8   9   1       18.57       22.14      2.57 o 
  -8  10   1        4.43        4.48      2.56 o 
  -7  10   1       38.70       40.96      3.00 o 
  -6  10   1        4.33        5.39      1.73 o 
  -5  10   1       28.44       30.32      2.70 o 
  -4  10   1       23.62       25.73      2.02 o 
  -3  10   1       40.70       46.93      1.92 o 
  -2  10   1        1.75        3.09      0.93 o 
  -1  10   1       31.29       31.77      1.34 o 
   0  10   1       24.79       21.90      1.24 o 
   1  10   1       30.74       29.05      1.82 o 
   2  10   1        1.47        3.20      1.45 o 
   3  10   1       39.06       43.06      2.11 o 
   4  10   1       23.33       26.59      1.89 o 
   5  10   1       28.32       30.34      2.33 o 
   6  10   1        3.96        8.13      3.27 o 
   7  10   1       38.75       39.32      2.97 o 
   8  10   1        4.56        9.66      3.66 o 
  -7  11   1       10.18        8.76      1.96 o 
  -6  11   1        0.34       -1.33      1.33 o 
  -5  11   1       28.53       27.10      2.40 o 
  -4  11   1        6.30        6.09      1.70 o 
  -3  11   1       54.38       49.09      2.57 o 
  -2  11   1       37.80       39.10      1.66 o 
  -1  11   1      138.35      146.90      3.38 o 
   0  11   1       11.70       18.47      1.81 o 
   1  11   1      135.34      151.16      4.20 o 
   2  11   1       37.20       39.25      2.13 o 
   3  11   1       52.79       49.29      3.46 o 
   4  11   1        6.07        3.44      1.24 o 
   5  11   1       29.12       30.68      2.48 o 
   6  11   1        0.40        2.09      2.34 o 
   7  11   1       10.21        7.41      2.09 o 
  -6  12   1       16.66       20.83      3.94 o 
  -5  12   1       25.00       26.57      2.48 o 
  -4  12   1       49.40       57.16      4.27 o 
  -3  12   1       60.44       67.44      3.04 o 
  -2  12   1       20.14       20.10      1.67 o 
  -1  12   1        8.85        8.71      1.56 o 
   0  12   1        5.96        0.86      1.27 o 
   1  12   1        9.00        6.66      1.76 o 
   2  12   1       20.85       25.96      2.15 o 
   3  12   1       61.83       62.21      3.07 o 
   4  12   1       49.14       55.07      2.68 o 
   5  12   1       25.50       33.80      2.70 o 
   6  12   1       16.57       16.98      2.36 o 
   7  12   1        2.39        4.66      3.33 o 
  -6  13   1        2.52        3.33      3.66 o 
  -5  13   1       30.42       34.34      2.82 o 
  -4  13   1       36.19       39.18      3.27 o 
  -3  13   1       25.20       15.83      3.03 o 
  -2  13   1        8.98       13.86      3.33 o 
  -1  13   1       15.29       18.39      2.07 o 
   0  13   1       23.80       24.79      2.23 o 
   1  13   1       15.90       22.89      2.07 o 
   2  13   1        9.12       11.74      1.90 o 
   3  13   1       25.75       29.86      3.08 o 
   4  13   1       37.05       43.38      4.26 o 
   5  13   1       31.35       30.35      3.08 o 
   6  13   1        2.66        0.00      4.00 o 
  -5  14   1        8.51        7.33      4.00 o 
  -4  14   1       23.75       21.60      2.93 o 
  -3  14   1       21.10       24.23      3.51 o 
  -2  14   1        2.21        3.60      2.22 o 
  -1  14   1        0.97        2.30      1.92 o 
   0  14   1        0.11        0.98      1.56 o 
   1  14   1        0.93        1.00      1.47 o 
   2  14   1        2.18        6.48      2.56 o 
   3  14   1       21.23       18.60      3.51 o 
   4  14   1       23.97       31.92      3.98 o 
   5  14   1        8.66       12.66      4.66 o 
  -2  15   1        0.50        0.61      2.56 o 
  -1  15   1        9.36        7.66      3.00 o 
   0  15   1        2.11        6.35      1.96 o 
   1  15   1        9.10       10.72      2.07 o 
   2  15   1        0.50        1.64      3.33 o 
   3  15   1        0.07        3.33      3.33 o 
   0  16   1        0.17        0.24      2.56 o 
   0   0   2     2938.56     3544.43     49.29 o 
   1   0   2     2028.37     2204.10     23.31 o 
   2   0   2     1376.99     1524.48     15.27 o 
   3   0   2       24.52       17.69      0.66 o 
   4   0   2     2302.50     2478.65     24.93 o 
   5   0   2       67.61       73.48      1.59 o 
   6   0   2      237.41      224.35      4.42 o 
   7   0   2      103.15       90.16      3.31 o 
   8   0   2        0.15       -0.67      0.98 o 
   9   0   2        2.02        3.68      1.56 o 
  10   0   2       32.06       34.59      6.66 o 
 -10   1   2        2.84       10.85      4.33 o 
  -9   1   2       15.87       16.64      1.84 o 
  -8   1   2       29.73       31.21      1.71 o 
  -7   1   2       88.03       83.81      2.49 o 
  -6   1   2      765.80      719.57      9.74 o 
  -5   1   2      718.85      724.59      8.09 o 
  -4   1   2      310.62      325.25      3.99 o 
  -3   1   2      993.07     1034.23     11.44 o 
  -2   1   2      371.46      342.75      4.25 o 
  -1   1   2     2184.96     2197.17     24.97 o 
   0   1   2     1494.46     1571.05     17.95 o 
   1   1   2     2179.86     2189.10     23.23 o 
   2   1   2      327.62      301.76      3.80 o 
   3   1   2      988.77     1033.36     10.09 o 
   4   1   2      327.43      341.00      4.06 o 
   5   1   2      715.77      717.63      8.08 o 
   6   1   2      765.70      726.23      9.69 o 
   7   1   2       88.56       83.02      2.47 o 
   8   1   2       28.21       30.02      1.99 o 
   9   1   2       15.79       13.61      2.58 o 
  10   1   2        3.10        7.43      2.42 o 
 -10   2   2       18.28       22.29      3.03 o 
  -9   2   2       13.26       13.86      2.31 o 
  -8   2   2       55.24       55.19      2.26 o 
  -7   2   2       88.42       90.18      2.53 o 
  -6   2   2       11.87       12.27      1.06 o 
  -5   2   2       70.08       67.83      1.60 o 
  -4   2   2     2140.64     2307.42     24.99 o 
  -3   2   2     1590.50     1690.29     18.45 o 
  -2   2   2     4084.32     4591.73     51.89 o 
  -1   2   2    18324.96    20967.79    205.63 o 
   0   2   2      175.60      200.42      2.26 o 
   1   2   2    18362.94    21214.20    219.47 o 
   2   2   2     4060.27     4549.97     40.11 o 
   3   2   2     1612.38     1713.03     17.28 o 
   4   2   2     2140.97     2317.13     22.00 o 
   5   2   2       70.40       69.31      1.76 o 
   6   2   2       11.94       11.75      0.95 o 
   7   2   2       90.00       94.03      2.61 o 
   8   2   2       54.08       58.05      4.13 o 
   9   2   2       14.18       19.91      2.15 o 
  10   2   2       18.23       23.36      2.54 o 
 -10   3   2       58.27       58.95      4.20 o 
  -9   3   2        3.64        0.98      1.74 o 
  -8   3   2       95.17       89.35      3.11 o 
  -7   3   2       70.69       73.91      2.37 o 
  -6   3   2      101.59       94.44      2.25 o 
  -5   3   2       89.33       91.20      1.83 o 
  -4   3   2      301.77      278.58      3.76 o 
  -3   3   2      774.27      865.42      9.75 o 
  -2   3   2     3235.90     3291.72     37.89 o 
  -1   3   2      497.57      566.32      6.40 o 
   0   3   2     2202.70     2454.61     24.32 o 
   1   3   2      490.72      563.52      5.62 o 
   2   3   2     3245.83     3324.52     29.24 o 
   3   3   2      758.82      849.47      8.48 o 
   4   3   2      290.63      266.73      3.28 o 
   5   3   2       87.98       86.34      2.31 o 
   6   3   2       98.81       93.40      2.56 o 
   7   3   2       69.50       74.46      2.68 o 
   8   3   2       93.34       95.31      3.66 o 
   9   3   2        3.64        6.42      1.68 o 
  10   3   2       58.07       59.39      3.57 o 
 -10   4   2        5.45        7.17      3.03 o 
  -9   4   2        7.61        9.23      1.81 o 
  -8   4   2       11.48       10.63      2.31 o 
  -7   4   2       27.33       24.10      1.85 o 
  -6   4   2      124.11      126.67      2.69 o 
  -5   4   2      140.52      126.17      2.51 o 
  -4   4   2      848.80      859.03     10.14 o 
  -3   4   2      227.33      238.36      3.33 o 
  -2   4   2      303.47      310.32      4.25 o 
  -1   4   2      877.72      956.32     10.46 o 
   0   4   2     5518.07     6029.80     59.14 o 
   1   4   2      834.28      911.78      9.59 o 
   2   4   2      312.32      318.52      3.31 o 
   3   4   2      219.24      231.79      3.40 o 
   4   4   2      864.88      888.99      8.88 o 
   5   4   2      136.53      125.14      2.44 o 
   6   4   2      128.65      126.77      2.94 o 
   7   4   2       27.16       24.97      1.89 o 
   8   4   2       11.48        9.88      1.81 o 
   9   4   2        7.95       10.34      1.90 o 
  10   4   2        5.48       10.46      4.66 o 
 -10   5   2       12.48        7.99      4.66 o 
  -9   5   2        6.78        7.61      1.90 o 
  -8   5   2        0.16        0.67      1.92 o 
  -7   5   2       83.79       76.48      2.53 o 
  -6   5   2      312.19      281.62      4.97 o 
  -5   5   2      132.13      121.28      2.75 o 
  -4   5   2      269.78      277.54      3.95 o 
  -3   5   2      425.22      416.44      5.34 o 
  -2   5   2     1631.20     1731.22     20.26 o 
  -1   5   2      123.96      127.06      2.01 o 
   0   5   2     2829.49     3096.70     30.76 o 
   1   5   2      120.32      125.31      1.89 o 
   2   5   2     1604.88     1702.91     17.42 o 
   3   5   2      418.28      423.54      5.02 o 
   4   5   2      260.89      265.24      4.09 o 
   5   5   2      132.74      126.29      2.64 o 
   6   5   2      308.75      275.01      5.48 o 
   7   5   2       85.25       78.03      3.72 o 
   8   5   2        0.27        0.83      1.33 o 
   9   5   2        6.98        6.99      2.15 o 
  10   5   2       13.00       14.65      4.66 o 
  -9   6   2       31.79       35.35      5.58 o 
  -8   6   2        8.71        7.18      1.73 o 
  -7   6   2        3.46        3.74      1.42 o 
  -6   6   2        9.28        8.89      1.30 o 
  -5   6   2       67.03       70.95      2.50 o 
  -4   6   2       47.56       48.78      1.50 o 
  -3   6   2      978.97     1025.26     11.72 o 
  -2   6   2      239.04      246.49      3.26 o 
  -1   6   2      685.41      700.58      8.09 o 
   0   6   2     3225.00     3671.47     36.50 o 
   1   6   2      661.00      664.95      7.44 o 
   2   6   2      237.18      245.28      3.24 o 
   3   6   2      972.99     1011.26     10.98 o 
   4   6   2       46.89       43.77      1.52 o 
   5   6   2       70.02       69.94      2.30 o 
   6   6   2        9.08        6.44      1.41 o 
   7   6   2        3.25        2.45      1.40 o 
   8   6   2        8.72        7.11      1.92 o 
   9   6   2       31.00       26.59      3.08 o 
  -9   7   2       12.71        8.22      2.31 o 
  -8   7   2        5.43        5.00      1.67 o 
  -7   7   2       48.81       52.18      2.61 o 
  -6   7   2       43.09       38.23      1.92 o 
  -5   7   2       58.37       54.11      2.38 o 
  -4   7   2      673.83      662.17      9.06 o 
  -3   7   2       96.72       98.83      2.35 o 
  -2   7   2      347.43      352.48      4.78 o 
  -1   7   2      110.23      116.49      2.09 o 
   0   7   2      263.86      252.09      3.38 o 
   1   7   2      110.36      118.63      2.02 o 
   2   7   2      342.36      349.26      4.77 o 
   3   7   2      103.39      107.83      2.10 o 
   4   7   2      672.18      658.73      8.41 o 
   5   7   2       58.28       59.35      2.74 o 
   6   7   2       42.33       37.08      2.48 o 
   7   7   2       50.52       52.66      3.00 o 
   8   7   2        5.09        5.47      1.73 o 
   9   7   2       12.14       11.35      2.31 o 
  -9   8   2       67.49       79.94      7.99 o 
  -8   8   2        7.43        8.43      3.35 o 
  -7   8   2      131.03      131.39      3.87 o 
  -6   8   2       88.90       88.57      3.40 o 
  -5   8   2       41.98       39.80      2.06 o 
  -4   8   2      104.84      104.68      2.98 o 
  -3   8   2      348.65      343.78      5.62 o 
  -2   8   2       43.20       42.84      1.47 o 
  -1   8   2      449.04      471.45      5.77 o 
   0   8   2        0.42        1.23      0.58 o 
   1   8   2      464.04      491.71      6.09 o 
   2   8   2       43.36       43.83      1.49 o 
   3   8   2      344.78      345.77      4.61 o 
   4   8   2      101.99      102.12      3.82 o 
   5   8   2       44.03       39.77      2.35 o 
   6   8   2       88.02       97.92      3.64 o 
   7   8   2      130.48      135.09      5.86 o 
   8   8   2        7.19       10.12      1.96 o 
  -8   9   2       29.19       27.10      2.66 o 
  -7   9   2       27.30       30.96      2.57 o 
  -6   9   2       29.01       22.42      2.15 o 
  -5   9   2       48.79       56.20      2.43 o 
  -4   9   2       12.00       10.23      1.35 o 
  -3   9   2       41.18       35.97      1.74 o 
  -2   9   2      184.22      193.67      3.23 o 
  -1   9   2      588.20      622.34      7.80 o 
   0   9   2       90.15       73.80      1.78 o 
   1   9   2      589.61      614.06      7.83 o 
   2   9   2      188.09      200.99      4.16 o 
   3   9   2       42.63       37.28      1.64 o 
   4   9   2       11.52        8.32      1.35 o 
   5   9   2       49.67       56.05      2.55 o 
   6   9   2       29.17       24.17      2.30 o 
   7   9   2       28.03       32.14      2.66 o 
   8   9   2       29.73       29.99      2.74 o 
  -8  10   2       15.64       16.65      5.33 o 
  -7  10   2        5.91        4.47      3.23 o 
  -6  10   2        7.10       11.15      1.90 o 
  -5  10   2        5.66        3.77      1.54 o 
  -4  10   2       41.29       41.03      2.30 o 
  -3  10   2       93.59       94.76      3.67 o 
  -2  10   2       17.59       18.16      1.20 o 
  -1  10   2       20.85       23.98      1.40 o 
   0  10   2       19.97       23.88      1.48 o 
   1  10   2       20.96       28.13      1.66 o 
   2  10   2       17.75       17.94      1.67 o 
   3  10   2       94.91      102.25      2.69 o 
   4  10   2       40.84       41.73      2.25 o 
   5  10   2        5.87        3.04      1.35 o 
   6  10   2        6.73        7.43      1.61 o 
   7  10   2        6.17        7.74      1.86 o 
   8  10   2       15.35       25.36      3.98 o 
  -7  11   2       10.81       16.73      2.31 o 
  -6  11   2        1.73        4.87      1.73 o 
  -5  11   2       37.32       35.11      3.19 o 
  -4  11   2        5.93        5.05      1.40 o 
  -3  11   2       68.09       73.27      4.33 o 
  -2  11   2        3.07        4.16      1.27 o 
  -1  11   2        9.12        9.91      1.35 o 
   0  11   2       37.61       43.28      1.92 o 
   1  11   2        8.66       10.17      1.32 o 
   2  11   2        2.93        4.98      1.40 o 
   3  11   2       70.10       69.45      2.73 o 
   4  11   2        6.19        6.38      1.45 o 
   5  11   2       37.91       42.30      2.74 o 
   6  11   2        1.82        5.90      1.81 o 
   7  11   2       10.92       10.59      2.15 o 
  -6  12   2       15.17       22.88      2.48 o 
  -5  12   2       11.95       14.27      2.00 o 
  -4  12   2       14.63       17.65      3.53 o 
  -3  12   2       17.26       14.09      1.86 o 
  -2  12   2       63.17       68.83      3.07 o 
  -1  12   2       22.83       25.88      1.95 o 
   0  12   2       61.59       59.85      3.32 o 
   1  12   2       23.29       24.79      1.89 o 
   2  12   2       63.52       69.71      3.04 o 
   3  12   2       17.68       19.03      2.00 o 
   4  12   2       14.94       15.22      2.07 o 
   5  12   2       11.81       11.35      1.96 o 
   6  12   2       15.00       23.88      2.57 o 
   7  12   2        1.77       -1.33      3.33 o 
  -6  13   2       23.26       21.32      5.33 o 
  -5  13   2        7.74        3.77      1.74 o 
  -4  13   2       54.78       52.47      3.58 o 
  -3  13   2       29.87       32.16      3.52 o 
  -2  13   2       11.98       16.50      2.42 o 
  -1  13   2        9.86        6.84      1.73 o 
   0  13   2        0.91        0.74      1.40 o 
   1  13   2        9.73        6.31      2.03 o 
   2  13   2       11.67       10.57      2.24 o 
   3  13   2       30.30       33.03      3.19 o 
   4  13   2       54.89       61.56      3.64 o 
   5  13   2        7.78        3.37      3.29 o 
   6  13   2       23.29       32.64      6.00 o 
  -5  14   2        1.32        0.67      4.00 o 
  -4  14   2        1.82        3.33      3.66 o 
  -3  14   2        5.08        4.66      2.56 o 
  -2  14   2        7.22        7.71      2.10 o 
  -1  14   2       15.02       19.23      4.73 o 
   0  14   2        4.93        3.68      1.73 o 
   1  14   2       15.54       22.93      2.40 o 
   2  14   2        7.13        5.27      3.00 o 
   3  14   2        5.01        4.91      2.56 o 
   4  14   2        1.92        2.00      3.66 o 
   5  14   2        1.27        4.00      4.00 o 
  -2  15   2        3.26        3.09      2.56 o 
  -1  15   2        2.79        2.66      6.00 o 
   0  15   2       17.88       16.92      2.71 o 
   1  15   2        2.82        2.94      1.86 o 
   2  15   2        3.17       -0.24      3.33 o 
   3  15   2       16.76       31.31      6.00 o 
   1   0   3     9015.17    10146.31     99.11 o 
   2   0   3    14252.03    16088.78    167.64 o 
   3   0   3      508.86      525.72      5.76 o 
   4   0   3       11.41       10.33      0.63 o 
   5   0   3      472.70      462.31      5.51 o 
   6   0   3       19.74       28.99      1.35 o 
   7   0   3       47.08       50.53      1.98 o 
   8   0   3        1.05        1.69      1.07 o 
   9   0   3       22.41       22.42      2.30 o 
  10   0   3        0.62       -0.14      2.79 o 
 -10   1   3        4.65        1.00      3.66 o 
  -9   1   3       71.54       72.53      3.00 o 
  -8   1   3      139.95      137.21      3.37 o 
  -7   1   3      663.77      622.03      9.88 o 
  -6   1   3       73.99       73.21      2.00 o 
  -5   1   3     1103.36     1151.80     12.27 o 
  -4   1   3      450.14      418.60      5.24 o 
  -3   1   3     2554.28     2637.63     28.12 o 
  -2   1   3      706.43      722.89      8.02 o 
  -1   1   3      410.15      427.93      4.53 o 
   0   1   3     3364.00     3608.40     37.91 o 
   1   1   3      402.13      419.87      4.75 o 
   2   1   3      698.38      722.72      7.48 o 
   3   1   3     2545.03     2638.40     28.16 o 
   4   1   3      440.40      411.78      4.54 o 
   5   1   3     1099.11     1156.40     13.16 o 
   6   1   3       77.43       80.51      1.99 o 
   7   1   3      672.16      635.82      9.01 o 
   8   1   3      142.21      132.94      4.24 o 
   9   1   3       73.07       70.72      3.68 o 
  10   1   3        5.00        5.55      1.96 o 
 -10   2   3       43.67       58.77      4.09 o 
  -9   2   3       67.39       70.97      3.49 o 
  -8   2   3       54.95       50.61      2.14 o 
  -7   2   3      353.62      331.59      5.56 o 
  -6   2   3       37.39       40.61      1.52 o 
  -5   2   3      168.29      164.34      2.57 o 
  -4   2   3     1034.02     1040.77     11.58 o 
  -3   2   3       45.16       46.45      1.76 o 
  -2   2   3     3133.99     3654.72     42.47 o 
  -1   2   3    16147.38    18139.17    179.22 o 
   0   2   3      214.77      229.51      2.69 o 
   1   2   3    16222.97    18672.35    206.94 o 
   2   2   3     3205.72     3766.63     34.59 o 
   3   2   3       39.57       41.96      1.07 o 
   4   2   3     1004.29     1009.01     10.89 o 
   5   2   3      165.49      166.08      2.85 o 
   6   2   3       38.69       40.90      1.83 o 
   7   2   3      360.17      331.20      6.17 o 
   8   2   3       54.94       50.15      2.82 o 
   9   2   3       68.67       69.66      3.86 o 
  10   2   3       43.99       53.96      3.33 o 
 -10   3   3        4.49        3.29      2.15 o 
  -9   3   3        4.31        3.53      2.03 o 
  -8   3   3       18.06       18.70      1.71 o 
  -7   3   3       25.50       22.44      1.52 o 
  -6   3   3        4.89        3.95      0.85 o 
  -5   3   3       10.83       13.49      1.08 o 
  -4   3   3      618.74      645.31      7.80 o 
  -3   3   3       45.32       48.31      1.36 o 
  -2   3   3      643.26      682.23      7.65 o 
  -1   3   3     1956.73     2131.90     21.20 o 
   0   3   3     5847.49     6135.30     60.14 o 
   1   3   3     1961.01     2119.26     22.62 o 
   2   3   3      628.28      673.46      7.76 o 
   3   3   3       41.83       43.84      1.30 o 
   4   3   3      630.09      653.37      7.32 o 
   5   3   3        9.98       13.05      0.86 o 
   6   3   3        6.53        5.01      0.97 o 
   7   3   3       24.78       19.82      1.65 o 
   8   3   3       17.99       16.41      2.00 o 
   9   3   3        4.48        6.63      1.81 o 
  10   3   3        4.37        6.00      2.00 o 
 -10   4   3        1.30       -1.27      2.56 o 
  -9   4   3       48.94       50.43      3.08 o 
  -8   4   3       97.11      101.83      3.37 o 
  -7   4   3      522.04      512.05      8.69 o 
  -6   4   3       19.11       16.29      1.19 o 
  -5   4   3      500.89      479.45      6.24 o 
  -4   4   3       41.13       50.56      1.42 o 
  -3   4   3      228.29      220.46      3.05 o 
  -2   4   3     1127.51     1131.97     12.58 o 
  -1   4   3     2674.44     2727.95     27.11 o 
   0   4   3      197.58      182.02      2.29 o 
   1   4   3     2666.79     2727.94     27.05 o 
   2   4   3     1158.85     1156.93     11.86 o 
   3   4   3      220.23      214.14      2.70 o 
   4   4   3       38.76       48.60      1.28 o 
   5   4   3      494.26      473.32      6.31 o 
   6   4   3       19.53       18.79      1.68 o 
   7   4   3      523.19      524.99     11.86 o 
   8   4   3       98.68      110.84      3.91 o 
   9   4   3       48.68       51.37      3.15 o 
  10   4   3        1.35       -2.66      2.66 o 
 -10   5   3       53.14       41.97      7.33 o 
  -9   5   3       59.17       60.62      3.31 o 
  -8   5   3       41.60       36.26      2.48 o 
  -7   5   3      238.73      237.40      5.11 o 
  -6   5   3      518.41      498.74      7.47 o 
  -5   5   3      166.53      162.76      3.25 o 
  -4   5   3      449.03      422.03      5.64 o 
  -3   5   3      202.49      185.31      2.86 o 
  -2   5   3      764.40      771.80      8.95 o 
  -1   5   3      145.43      126.14      2.01 o 
   0   5   3      201.71      208.87      2.69 o 
   1   5   3      139.53      118.84      1.82 o 
   2   5   3      777.04      778.20      8.98 o 
   3   5   3      195.34      179.91      2.74 o 
   4   5   3      456.38      446.98      6.34 o 
   5   5   3      165.30      161.13      3.39 o 
   6   5   3      516.88      497.14      8.28 o 
   7   5   3      234.41      227.57      5.12 o 
   8   5   3       40.54       38.37      3.08 o 
   9   5   3       58.12       60.18      3.85 o 
  10   5   3       52.38       51.29      6.66 o 
  -9   6   3       47.66       59.57      3.41 o 
  -8   6   3        8.67        5.88      1.73 o 
  -7   6   3      141.77      137.37      3.57 o 
  -6   6   3      775.71      725.11     10.28 o 
  -5   6   3      331.34      315.72      5.80 o 
  -4   6   3      467.30      468.59      6.29 o 
  -3   6   3      438.57      427.21      5.52 o 
  -2   6   3      488.54      436.28      5.12 o 
  -1   6   3     1180.51     1365.22     15.14 o 
   0   6   3        0.99        3.37      0.58 o 
   1   6   3     1178.96     1372.56     14.15 o 
   2   6   3      486.40      428.36      5.04 o 
   3   6   3      445.96      424.93      5.60 o 
   4   6   3      480.92      491.48      6.39 o 
   5   6   3      337.08      339.03      8.29 o 
   6   6   3      780.59      734.55     13.14 o 
   7   6   3      140.65      140.77      4.41 o 
   8   6   3        8.63        4.50      1.67 o 
   9   6   3       48.59       53.95      3.96 o 
  -9   7   3        4.17        6.16      2.40 o 
  -8   7   3       10.34       13.03      2.00 o 
  -7   7   3       34.39       31.26      2.19 o 
  -6   7   3      198.54      185.52      3.98 o 
  -5   7   3      301.91      268.94      8.08 o 
  -4   7   3      405.57      392.38      5.98 o 
  -3   7   3      149.35      145.12      2.60 o 
  -2   7   3      136.32      129.83      2.23 o 
  -1   7   3      396.12      408.10      5.32 o 
   0   7   3        9.11       13.38      0.77 o 
   1   7   3      392.80      406.94      4.90 o 
   2   7   3      140.23      132.89      2.50 o 
   3   7   3      147.75      147.34      3.59 o 
   4   7   3      400.37      390.04      6.06 o 
   5   7   3      295.88      277.79      7.06 o 
   6   7   3      192.86      177.37      4.91 o 
   7   7   3       34.26       29.42      2.48 o 
   8   7   3       10.90        8.99      1.81 o 
   9   7   3        4.17        5.66      2.59 o 
  -9   8   3        1.36        5.33      4.00 o 
  -8   8   3        7.44        6.33      2.59 o 
  -7   8   3       39.96       36.65      2.38 o 
  -6   8   3       30.70       29.66      2.01 o 
  -5   8   3       32.83       29.03      1.84 o 
  -4   8   3      199.44      187.60      3.76 o 
  -3   8   3      275.22      265.92      4.58 o 
  -2   8   3        4.78        3.05      0.76 o 
  -1   8   3       68.06       65.57      2.55 o 
   0   8   3      274.17      315.79      4.17 o 
   1   8   3       65.23       62.05      1.70 o 
   2   8   3        4.49        4.09      0.92 o 
   3   8   3      270.77      264.63      4.51 o 
   4   8   3      203.83      195.93      5.65 o 
   5   8   3       31.54       31.00      2.01 o 
   6   8   3       31.84       29.60      2.30 o 
   7   8   3       37.90       34.19      2.63 o 
   8   8   3        8.00       12.66      2.07 o 
  -8   9   3        7.80       13.05      2.45 o 
  -7   9   3        2.11        3.66      1.67 o 
  -6   9   3       13.88       10.93      1.59 o 
  -5   9   3       48.48       45.70      2.25 o 
  -4   9   3      319.91      325.47      6.74 o 
  -3   9   3       94.32      106.94      2.75 o 
  -2   9   3      476.12      507.24      6.68 o 
  -1   9   3      366.79      369.46      5.66 o 
   0   9   3       84.88       98.19      2.03 o 
   1   9   3      371.16      374.92      5.32 o 
   2   9   3      471.91      495.70      7.28 o 
   3   9   3       96.14      109.30      2.78 o 
   4   9   3      313.04      309.78      6.01 o 
   5   9   3       49.30       42.13      2.31 o 
   6   9   3       13.08        9.81      1.61 o 
   7   9   3        2.21        2.35      1.56 o 
   8   9   3        7.64       10.85      2.60 o 
  -8  10   3        1.75        2.66      4.00 o 
  -7  10   3       14.23       14.79      2.25 o 
  -6  10   3        3.90        4.07      1.47 o 
  -5  10   3       19.86       18.78      2.00 o 
  -4  10   3       94.24       83.46      2.85 o 
  -3  10   3       76.78       76.05      2.58 o 
  -2  10   3      249.79      241.65      6.28 o 
  -1  10   3       62.11       58.23      2.29 o 
   0  10   3      117.21      128.14      4.12 o 
   1  10   3       61.97       58.56      2.58 o 
   2  10   3      249.77      238.70      4.38 o 
   3  10   3       82.07       81.44      3.25 o 
   4  10   3       93.09       85.73      2.98 o 
   5  10   3       20.54       20.24      1.89 o 
   6  10   3        3.60        3.19      2.25 o 
   7  10   3       13.82       15.08      2.50 o 
   8  10   3        1.73        6.33      2.71 o 
  -7  11   3       10.71       11.77      2.15 o 
  -6  11   3        0.65       -1.16      1.40 o 
  -5  11   3       70.89       73.57      6.21 o 
  -4  11   3       21.85       20.79      2.07 o 
  -3  11   3       84.55       71.86      2.73 o 
  -2  11   3       19.27       20.66      1.87 o 
  -1  11   3       35.80       35.29      3.13 o 
   0  11   3        4.62        5.94      1.12 o 
   1  11   3       37.55       39.43      1.94 o 
   2  11   3       19.70       18.27      1.81 o 
   3  11   3       84.74       79.41      3.15 o 
   4  11   3       22.50       22.64      1.89 o 
   5  11   3       69.07       77.49      3.09 o 
   6  11   3        0.60        1.51      1.52 o 
   7  11   3       10.43       10.97      2.20 o 
  -6  12   3       15.62       16.05      2.30 o 
  -5  12   3       47.69       52.24      3.70 o 
  -4  12   3       18.05       23.02      2.15 o 
  -3  12   3        6.27        3.37      1.40 o 
  -2  12   3        2.83        2.81      1.64 o 
  -1  12   3       50.92       59.62      2.82 o 
   0  12   3        0.31       -0.58      1.11 o 
   1  12   3       49.97       57.89      2.55 o 
   2  12   3        3.08        0.78      1.27 o 
   3  12   3        5.89        7.96      1.73 o 
   4  12   3       17.83       23.36      2.69 o 
   5  12   3       48.15       45.30      3.15 o 
   6  12   3       15.64       16.12      2.64 o 
  -6  13   3        1.39        0.67      3.33 o 
  -5  13   3       19.68       24.68      3.08 o 
  -4  13   3       51.48       54.20      6.96 o 
  -3  13   3       51.67       50.41      4.26 o 
  -2  13   3       26.22       25.38      4.73 o 
  -1  13   3       58.72       52.01      2.61 o 
   0  13   3       38.57       39.71      3.08 o 
   1  13   3       57.32       48.83      3.32 o 
   2  13   3       25.70       25.38      2.40 o 
   3  13   3       50.90       58.07      3.58 o 
   4  13   3       51.01       54.37      3.21 o 
   5  13   3       19.43       17.40      2.93 o 
   6  13   3        1.30        7.33      4.00 o 
  -5  14   3        0.44       -1.67      4.33 o 
  -4  14   3       15.20       17.01      3.22 o 
  -3  14   3        4.31        5.33      4.66 o 
  -2  14   3       20.17       20.62      2.40 o 
  -1  14   3       13.57        9.63      3.03 o 
   0  14   3       33.73       42.54      3.27 o 
   1  14   3       13.59       12.27      2.26 o 
   2  14   3       20.02       25.72      3.68 o 
   3  14   3        4.38        8.46      2.42 o 
   4  14   3       15.40       16.29      2.80 o 
  -2  15   3       12.72       15.65      3.37 o 
  -1  15   3        3.46       -0.18      2.56 o 
   0  15   3        0.70       -1.00      2.15 o 
   1  15   3        3.59        5.44      1.92 o 
   2  15   3       12.91       10.47      3.20 o 
   3  15   3        7.96        7.99      4.00 o 
   0   0   4       18.97       28.26      0.95 o 
   1   0   4     6147.27     7104.17     69.47 o 
   2   0   4     7720.96     8467.14     82.78 o 
   3   0   4      234.14      235.39      2.95 o 
   4   0   4      331.67      307.47      3.80 o 
   5   0   4       39.93       42.65      1.29 o 
   6   0   4      506.27      520.65      6.86 o 
   7   0   4       66.85       54.85      2.11 o 
   8   0   4       61.54       57.66      2.83 o 
   9   0   4       12.23       14.67      3.17 o 
  10   0   4       20.40       25.39      2.63 o 
 -10   1   4       11.76        8.97      3.03 o 
  -9   1   4       29.98       30.87      2.19 o 
  -8   1   4       63.72       64.19      2.73 o 
  -7   1   4       57.42       47.22      1.98 o 
  -6   1   4       48.97       43.27      1.52 o 
  -5   1   4      474.76      487.88      6.57 o 
  -4   1   4      262.45      281.87      3.90 o 
  -3   1   4     2394.75     2428.98     25.89 o 
  -2   1   4     6327.67     6742.27     65.91 o 
  -1   1   4    11338.30    12404.20    120.81 o 
   0   1   4      334.64      392.42      4.15 o 
   1   1   4    11345.12    12370.27    129.15 o 
   2   1   4     6229.22     6693.51     65.82 o 
   3   1   4     2352.30     2420.62     24.26 o 
   4   1   4      264.92      288.02      3.40 o 
   5   1   4      471.43      473.75      6.14 o 
   6   1   4       45.30       45.14      1.59 o 
   7   1   4       58.29       49.09      2.22 o 
   8   1   4       67.01       74.19      3.15 o 
   9   1   4       30.53       30.88      2.57 o 
  10   1   4       12.01       13.42      2.12 o 
 -10   2   4       26.29       29.26      5.00 o 
  -9   2   4       22.57       26.04      2.46 o 
  -8   2   4      123.07      131.59      3.38 o 
  -7   2   4      165.47      162.83      3.61 o 
  -6   2   4       78.90       79.45      3.55 o 
  -5   2   4       43.83       45.66      1.42 o 
  -4   2   4      379.05      406.94      5.17 o 
  -3   2   4     1821.88     2062.90     24.34 o 
  -2   2   4     1977.93     2181.73     25.24 o 
  -1   2   4     4503.85     4844.22     44.85 o 
   0   2   4     1272.67     1253.91     12.63 o 
   1   2   4     4489.53     4825.47     50.86 o 
   2   2   4     1988.61     2205.69     21.93 o 
   3   2   4     1837.17     2100.11     19.76 o 
   4   2   4      370.55      402.27      4.81 o 
   5   2   4       43.73       49.44      1.38 o 
   6   2   4       81.53       78.62      2.25 o 
   7   2   4      164.42      163.86      4.04 o 
   8   2   4      123.20      138.25      5.67 o 
   9   2   4       22.53       26.04      2.40 o 
  10   2   4       26.80       31.85      2.90 o 
 -10   3   4       28.69       28.34      3.32 o 
  -9   3   4       13.02       12.95      2.00 o 
  -8   3   4       12.89       14.18      1.65 o 
  -7   3   4        9.00       11.79      1.30 o 
  -6   3   4      274.09      247.39      4.05 o 
  -5   3   4      139.60      132.30      2.54 o 
  -4   3   4     2347.02     2451.84     26.72 o 
  -3   3   4     5303.83     5823.23     66.85 o 
  -2   3   4     2029.02     2201.53     23.41 o 
  -1   3   4    10927.95    11745.99    114.98 o 
   0   3   4      626.13      626.67      6.97 o 
   1   3   4    10873.70    11760.00    122.62 o 
   2   3   4     1963.75     2169.76     23.38 o 
   3   3   4     5296.14     5898.37     54.40 o 
   4   3   4     2350.21     2477.56     24.90 o 
   5   3   4      138.91      135.91      2.36 o 
   6   3   4      273.97      244.64      4.94 o 
   7   3   4        8.96        9.23      1.41 o 
   8   3   4       12.71       16.28      1.90 o 
   9   3   4       13.71       15.98      2.07 o 
  10   3   4       28.29       29.98      3.98 o 
 -10   4   4       11.52       16.78      3.68 o 
  -9   4   4       38.06       36.45      3.32 o 
  -8   4   4       34.86       39.32      2.31 o 
  -7   4   4      263.40      258.88      4.84 o 
  -6   4   4      140.61      130.45      2.79 o 
  -5   4   4      250.57      251.60      3.86 o 
  -4   4   4      244.98      242.59      3.76 o 
  -3   4   4     1841.93     2124.08     23.01 o 
  -2   4   4      157.08      119.66      2.03 o 
  -1   4   4     2945.25     3209.74     33.73 o 
   0   4   4      614.23      558.52      6.00 o 
   1   4   4     2949.14     3153.25     31.53 o 
   2   4   4      155.92      127.43      1.89 o 
   3   4   4     1856.79     2139.09     21.63 o 
   4   4   4      261.68      267.23      3.44 o 
   5   4   4      241.72      242.06      4.30 o 
   6   4   4      138.73      129.00      3.51 o 
   7   4   4      260.66      270.36      6.25 o 
   8   4   4       36.40       40.92      2.69 o 
   9   4   4       38.22       39.21      3.19 o 
  10   4   4       11.77       15.93      3.03 o 
 -10   5   4        1.94        7.33      4.66 o 
  -9   5   4       62.47       60.41      3.41 o 
  -8   5   4      132.25      126.17      4.44 o 
  -7   5   4      153.47      141.67      4.22 o 
  -6   5   4       84.56       80.07      2.90 o 
  -5   5   4      208.10      196.12      3.36 o 
  -4   5   4      199.68      221.24      3.48 o 
  -3   5   4      427.79      384.41      4.95 o 
  -2   5   4      158.31      168.40      2.36 o 
  -1   5   4      366.90      374.09      4.31 o 
   0   5   4       83.76       93.38      1.68 o 
   1   5   4      355.65      372.81      4.31 o 
   2   5   4      147.36      154.08      2.54 o 
   3   5   4      430.37      381.28      4.66 o 
   4   5   4      204.56      223.73      5.63 o 
   5   5   4      209.85      198.13      4.46 o 
   6   5   4       85.32       76.97      2.73 o 
   7   5   4      149.07      136.74      6.92 o 
   8   5   4      129.18      117.68      4.15 o 
   9   5   4       61.05       62.53      3.96 o 
  -9   6   4       26.85       33.83      3.42 o 
  -8   6   4        4.12        5.49      1.56 o 
  -7   6   4      124.47      119.69      4.02 o 
  -6   6   4       19.40       17.89      1.59 o 
  -5   6   4      119.38      110.90      2.67 o 
  -4   6   4      730.25      718.46     11.48 o 
  -3   6   4      529.90      533.52      6.71 o 
  -2   6   4       51.66       44.36      1.20 o 
  -1   6   4     1438.73     1507.06     15.60 o 
   0   6   4       95.96       79.94      1.50 o 
   1   6   4     1439.93     1520.24     15.59 o 
   2   6   4       55.85       47.24      1.29 o 
   3   6   4      535.85      548.18      6.37 o 
   4   6   4      732.00      717.07      9.60 o 
   5   6   4      116.60      105.66      2.75 o 
   6   6   4       20.43       19.45      1.71 o 
   7   6   4      126.44      119.27      4.42 o 
   8   6   4        4.12        2.37      1.47 o 
   9   6   4       27.84       31.97      3.32 o 
  -9   7   4       30.26       34.15      2.97 o 
  -8   7   4       20.72       21.26      2.33 o 
  -7   7   4       21.78       19.67      2.08 o 
  -6   7   4       20.65       21.76      1.71 o 
  -5   7   4       24.40       23.55      1.71 o 
  -4   7   4        4.60        4.06      0.84 o 
  -3   7   4       21.76       22.46      1.13 o 
  -2   7   4      232.15      245.92      3.76 o 
  -1   7   4      943.01      905.06      9.85 o 
   0   7   4      165.08      170.27      2.60 o 
   1   7   4      952.32      922.38      9.91 o 
   2   7   4      238.88      250.98      3.75 o 
   3   7   4       21.75       24.24      1.19 o 
   4   7   4        4.61        2.70      1.13 o 
   5   7   4       24.06       18.50      1.92 o 
   6   7   4       20.45       20.56      1.76 o 
   7   7   4       21.39       18.54      3.05 o 
   8   7   4       20.91       21.90      2.23 o 
   9   7   4       30.79       35.31      3.46 o 
  -9   8   4       13.19       25.31      5.33 o 
  -8   8   4       16.12       16.68      2.23 o 
  -7   8   4        1.77        2.37      1.49 o 
  -6   8   4        3.92        3.73      1.14 o 
  -5   8   4       29.83       27.96      1.79 o 
  -4   8   4      445.35      436.66      8.05 o 
  -3   8   4      172.97      171.33      3.39 o 
  -2   8   4       25.23       22.64      1.45 o 
  -1   8   4      117.65      119.85      2.57 o 
   0   8   4        3.01        3.11      0.62 o 
   1   8   4      120.53      121.09      2.39 o 
   2   8   4       28.62       24.47      1.37 o 
   3   8   4      171.59      169.28      3.18 o 
   4   8   4      448.35      455.70      7.68 o 
   5   8   4       31.15       28.59      1.95 o 
   6   8   4        3.77        1.80      1.24 o 
   7   8   4        1.94        3.26      1.47 o 
   8   8   4       15.89       16.03      2.30 o 
  -8   9   4       51.26       50.72      3.85 o 
  -7   9   4        0.95        2.66      1.47 o 
  -6   9   4        0.17        0.42      1.11 o 
  -5   9   4       37.85       36.81      2.06 o 
  -4   9   4      120.90      110.51      4.99 o 
  -3   9   4     1263.43     1248.87     17.10 o 
  -2   9   4       82.64       88.56      2.02 o 
  -1   9   4       72.16       70.26      2.07 o 
   0   9   4        0.19       -0.64      0.79 o 
   1   9   4       71.86       71.69      1.99 o 
   2   9   4       85.46       87.65      2.42 o 
   3   9   4     1255.81     1186.50     18.77 o 
   4   9   4      120.40      124.33      3.45 o 
   5   9   4       37.77       36.38      2.19 o 
   6   9   4        0.25       -0.22      1.14 o 
   7   9   4        1.22        3.26      1.61 o 
   8   9   4       50.10       53.27      3.41 o 
  -7  10   4       57.95       65.47      3.57 o 
  -6  10   4        4.32        3.79      1.76 o 
  -5  10   4        6.53       10.01      1.45 o 
  -4  10   4        0.84        2.49      1.07 o 
  -3  10   4      189.85      195.84      3.94 o 
  -2  10   4        8.79        6.03      1.03 o 
  -1  10   4       16.94       20.05      1.43 o 
   0  10   4       20.30       23.40      1.48 o 
   1  10   4       18.59       22.02      1.48 o 
   2  10   4        8.17        4.00      1.27 o 
   3  10   4      188.22      185.84      4.27 o 
   4  10   4        0.83        2.06      1.20 o 
   5  10   4        6.85        7.31      1.41 o 
   6  10   4        4.28        5.94      1.50 o 
   7  10   4       57.26       64.90      3.64 o 
   8  10   4       10.49       10.70      6.00 o 
  -7  11   4        5.65        3.69      1.81 o 
  -6  11   4       24.85       26.57      2.80 o 
  -5  11   4        6.55        7.22      1.61 o 
  -4  11   4       17.68       17.02      1.90 o 
  -3  11   4       52.33       43.71      2.07 o 
  -2  11   4       40.65       34.04      2.23 o 
  -1  11   4      235.63      246.39      5.12 o 
   0  11   4       17.79       22.53      1.62 o 
   1  11   4      236.04      242.84      4.71 o 
   2  11   4       40.66       33.34      2.13 o 
   3  11   4       52.41       44.19      2.63 o 
   4  11   4       16.88       17.72      2.07 o 
   5  11   4        6.67        5.38      1.59 o 
   6  11   4       24.98       29.88      3.27 o 
   7  11   4        5.71        9.47      2.07 o 
  -6  12   4        3.93        2.04      1.68 o 
  -5  12   4        8.47       14.67      2.83 o 
  -4  12   4       64.43       61.94      6.15 o 
  -3  12   4        2.92        4.03      1.40 o 
  -2  12   4        7.42        7.24      1.52 o 
  -1  12   4       19.05       15.42      1.65 o 
   0  12   4        9.73       14.83      1.65 o 
   1  12   4       19.72       14.51      1.52 o 
   2  12   4        7.81        7.66      1.92 o 
   3  12   4        2.84        5.73      1.85 o 
   4  12   4       64.73       65.52      3.33 o 
   5  12   4        9.19       16.92      2.21 o 
   6  12   4        3.91        0.95      2.27 o 
  -5  13   4       14.83       16.75      2.80 o 
  -4  13   4       36.47       45.28      3.76 o 
  -3  13   4       25.25       24.88      2.71 o 
  -2  13   4       87.36       81.97      3.47 o 
  -1  13   4       11.33       15.85      2.31 o 
   0  13   4       20.64       23.05      2.23 o 
   1  13   4       11.37       13.47      1.96 o 
   2  13   4       87.33       89.10      3.64 o 
   3  13   4       26.21       28.35      3.08 o 
   4  13   4       36.36       49.17      3.70 o 
   5  13   4       14.93       17.32      2.48 o 
   6  13   4        4.73        4.00      4.66 o 
  -4  14   4       14.08       11.71      2.42 o 
  -3  14   4       37.85       44.27      4.15 o 
  -2  14   4       14.33       16.19      2.12 o 
  -1  14   4        0.14        1.11      1.92 o 
   0  14   4       14.76        9.99      2.71 o 
   1  14   4        0.14        0.15      3.80 o 
   2  14   4       14.29       13.32      3.03 o 
   3  14   4       37.82       40.02      3.58 o 
   4  14   4       14.09       10.03      3.13 o 
  -2  15   4       10.09       11.93      2.64 o 
  -1  15   4        3.29        1.21      2.56 o 
   0  15   4       11.46       17.35      2.69 o 
   1  15   4        3.34        5.04      1.90 o 
   2  15   4       10.05       17.31      3.30 o 
   3  15   4       20.07       28.64      5.33 o 
   1   0   5     3192.56     3231.33     31.85 o 
   2   0   5     1031.67     1054.74     10.77 o 
   3   0   5      836.69      722.96      7.71 o 
   4   0   5       21.58       25.87      1.03 o 
   5   0   5       82.14       78.96      1.86 o 
   6   0   5        0.23        0.02      0.71 o 
   7   0   5       59.44       70.37      2.59 o 
   8   0   5      162.90      161.30      4.41 o 
   9   0   5       34.69       34.08      2.69 o 
  10   0   5        2.79        3.46      1.90 o 
 -10   1   5       55.28       59.47      4.20 o 
  -9   1   5        0.81        3.33      1.56 o 
  -8   1   5       52.62       52.18      2.55 o 
  -7   1   5       17.85       19.83      1.43 o 
  -6   1   5      102.66       98.44      2.75 o 
  -5   1   5       18.82       18.61      1.40 o 
  -4   1   5      438.08      477.93      6.07 o 
  -3   1   5     1687.23     1829.99     19.71 o 
  -2   1   5      247.83      264.06      3.17 o 
  -1   1   5     1064.02     1073.66     10.29 o 
   0   1   5      565.36      612.62      6.36 o 
   1   1   5     1079.01     1078.35     11.69 o 
   2   1   5      254.50      273.35      3.17 o 
   3   1   5     1654.34     1796.49     18.34 o 
   4   1   5      465.21      505.10      6.18 o 
   5   1   5       20.42       20.22      0.94 o 
   6   1   5       99.73      101.94      2.28 o 
   7   1   5       16.33       20.54      1.52 o 
   8   1   5       54.10       57.96      3.07 o 
   9   1   5        0.76        0.74      1.47 o 
  10   1   5       54.94       62.46      3.49 o 
 -10   2   5       15.27       11.99      3.30 o 
  -9   2   5       23.03       25.20      2.19 o 
  -8   2   5       69.86       71.67      2.83 o 
  -7   2   5      102.92       97.93      2.71 o 
  -6   2   5      561.92      541.41      7.08 o 
  -5   2   5      762.94      744.25     11.52 o 
  -4   2   5     1571.24     1565.67     17.37 o 
  -3   2   5     8426.98     9202.92     96.82 o 
  -2   2   5      449.68      446.99      4.99 o 
  -1   2   5     2096.33     2237.36     22.25 o 
   0   2   5      171.46      181.80      2.22 o 
   1   2   5     2096.88     2241.14     23.81 o 
   2   2   5      477.07      469.54      5.46 o 
   3   2   5     8425.24     9281.11     90.55 o 
   4   2   5     1566.46     1563.67     16.13 o 
   5   2   5      766.47      725.18     18.16 o 
   6   2   5      553.36      531.97      8.10 o 
   7   2   5      108.76      107.39      3.15 o 
   8   2   5       70.25       67.68      3.15 o 
   9   2   5       23.61       25.21      2.23 o 
  10   2   5       14.97       13.11      2.23 o 
 -10   3   5        0.03        0.27      2.03 o 
  -9   3   5       81.23       82.46      3.71 o 
  -8   3   5       86.61       71.32      2.57 o 
  -7   3   5      553.14      551.40      8.29 o 
  -6   3   5      358.35      332.09      7.29 o 
  -5   3   5      881.11      859.58     10.32 o 
  -4   3   5      377.35      366.69      4.89 o 
  -3   3   5     2180.49     2417.56     28.37 o 
  -2   3   5      882.71      926.86     10.28 o 
  -1   3   5      709.81      753.79      8.48 o 
   0   3   5     2419.01     2630.75     26.08 o 
   1   3   5      726.15      770.66     10.12 o 
   2   3   5      871.72      907.26      9.59 o 
   3   3   5     2187.10     2438.11     22.99 o 
   4   3   5      368.19      359.27      4.44 o 
   5   3   5      875.26      866.71     10.31 o 
   6   3   5      362.61      349.67      6.18 o 
   7   3   5      552.81      560.30      9.29 o 
   8   3   5       88.08       65.88      4.04 o 
   9   3   5       80.50       82.44      4.04 o 
  10   3   5        0.03       -2.08      2.08 o 
 -10   4   5       19.65       19.70      3.77 o 
  -9   4   5       30.18       34.53      2.74 o 
  -8   4   5       63.63       61.82      2.77 o 
  -7   4   5      270.19      268.15      4.88 o 
  -6   4   5       36.59       33.29      1.94 o 
  -5   4   5      570.38      554.76      7.11 o 
  -4   4   5       49.10       41.50      1.48 o 
  -3   4   5     2031.22     2215.81     23.84 o 
  -2   4   5     1019.55     1062.15     11.83 o 
  -1   4   5       17.10       12.57      0.71 o 
   0   4   5     1089.82     1183.84     12.13 o 
   1   4   5       18.97       13.75      0.74 o 
   2   4   5     1000.64     1052.00     10.97 o 
   3   4   5     1995.44     2184.88     22.25 o 
   4   4   5       49.21       42.29      1.50 o 
   5   4   5      566.84      549.55      7.84 o 
   6   4   5       37.32       32.44      2.26 o 
   7   4   5      263.36      257.23      5.48 o 
   8   4   5       67.14       71.58      3.24 o 
   9   4   5       29.16       38.09      7.41 o 
  10   4   5       19.76       19.98      5.33 o 
  -9   5   5       21.08       19.80      3.08 o 
  -8   5   5        2.67        2.79      1.32 o 
  -7   5   5       14.72        7.90      1.35 o 
  -6   5   5       65.74       63.93      2.48 o 
  -5   5   5       21.74       20.78      1.55 o 
  -4   5   5      261.94      258.73      4.16 o 
  -3   5   5      521.89      530.35      6.60 o 
  -2   5   5     1388.87     1497.36     15.54 o 
  -1   5   5      376.03      400.78      4.66 o 
   0   5   5        1.04        1.04      0.40 o 
   1   5   5      391.38      417.77      4.72 o 
   2   5   5     1403.30     1516.94     16.54 o 
   3   5   5      527.66      533.02      6.17 o 
   4   5   5      251.95      232.51      4.11 o 
   5   5   5       21.23       17.91      1.40 o 
   6   5   5       63.63       61.51      2.49 o 
   7   5   5       15.54       11.18      1.73 o 
   8   5   5        3.04        2.74      1.47 o 
   9   5   5       21.27       30.14      5.46 o 
  -9   6   5        5.88        8.11      2.15 o 
  -8   6   5       12.10       11.86      1.96 o 
  -7   6   5       84.26       87.17      4.74 o 
  -6   6   5        5.10        3.45      1.14 o 
  -5   6   5       71.53       74.85      2.03 o 
  -4   6   5      485.47      460.64     12.89 o 
  -3   6   5      174.14      170.85      2.86 o 
  -2   6   5      824.71      873.71      9.59 o 
  -1   6   5        8.81       10.52      0.67 o 
   0   6   5       74.99       65.47      1.30 o 
   1   6   5        7.87       10.88      0.67 o 
   2   6   5      832.52      897.44     10.31 o 
   3   6   5      185.61      177.95      2.68 o 
   4   6   5      470.73      453.10      7.38 o 
   5   6   5       69.18       72.51      4.34 o 
   6   6   5        4.55        4.77      1.24 o 
   7   6   5       84.31       85.66      3.49 o 
   8   6   5       11.99        9.33      1.81 o 
   9   6   5        5.83        6.70      2.15 o 
  -9   7   5       32.96       40.97      4.16 o 
  -8   7   5        2.02        2.16      1.67 o 
  -7   7   5        1.82        1.93      1.12 o 
  -6   7   5       44.43       45.09      3.11 o 
  -5   7   5       10.34       10.65      1.47 o 
  -4   7   5      227.02      223.81      3.76 o 
  -3   7   5      347.37      339.74      6.70 o 
  -2   7   5       52.86       38.98      1.25 o 
  -1   7   5       90.06       85.59      1.67 o 
   0   7   5      411.95      360.30      4.46 o 
   1   7   5       84.29       80.92      1.67 o 
   2   7   5       52.84       41.66      1.94 o 
   3   7   5      343.75      332.67      5.28 o 
   4   7   5      228.59      221.04      4.64 o 
   5   7   5       12.06       11.55      1.45 o 
   6   7   5       44.43       42.64      2.25 o 
   7   7   5        1.53        2.44      1.47 o 
   8   7   5        2.10        2.26      1.47 o 
   9   7   5       32.91       32.95      3.98 o 
  -9   8   5        2.25        2.00      4.00 o 
  -8   8   5       31.10       33.74      2.82 o 
  -7   8   5       59.71       51.80      2.73 o 
  -6   8   5       33.20       31.15      2.01 o 
  -5   8   5       60.74       54.59      2.38 o 
  -4   8   5        3.53        2.30      0.97 o 
  -3   8   5      824.25      830.65     11.05 o 
  -2   8   5      193.95      186.33      3.27 o 
  -1   8   5      236.39      226.29      3.84 o 
   0   8   5       49.64       48.40      1.96 o 
   1   8   5      234.17      223.90      4.94 o 
   2   8   5      202.51      193.64      3.61 o 
   3   8   5      835.10      859.85     14.47 o 
   4   8   5        3.65        2.58      1.11 o 
   5   8   5       61.28       58.65      2.53 o 
   6   8   5       33.00       35.55      2.31 o 
   7   8   5       61.15       57.94      3.37 o 
   8   8   5       31.70       32.30      3.08 o 
  -8   9   5        8.99       12.98      3.06 o 
  -7   9   5       17.77       17.91      1.95 o 
  -6   9   5        1.47        0.44      1.18 o 
  -5   9   5        3.08        2.87      1.14 o 
  -4   9   5       25.25       22.56      1.99 o 
  -3   9   5      431.40      398.41      6.97 o 
  -2   9   5      151.83      141.86      2.66 o 
  -1   9   5      160.94      154.88      4.12 o 
   0   9   5       91.57       85.57      2.40 o 
   1   9   5      164.36      166.94      3.16 o 
   2   9   5      146.09      143.52      3.09 o 
   3   9   5      440.73      410.24     10.14 o 
   4   9   5       26.97       28.85      1.84 o 
   5   9   5        3.25        2.28      1.49 o 
   6   9   5        1.55        0.53      1.44 o 
   7   9   5       18.21       19.09      2.30 o 
   8   9   5        9.15       11.86      2.15 o 
  -7  10   5       16.68       19.80      2.48 o 
  -6  10   5        1.33        2.78      1.29 o 
  -5  10   5       37.16       40.21      3.31 o 
  -4  10   5       50.98       48.43      2.36 o 
  -3  10   5       21.23       22.07      1.79 o 
  -2  10   5      744.76      730.43     10.00 o 
  -1  10   5       77.15       70.01      2.82 o 
   0  10   5      461.35      482.02      8.70 o 
   1  10   5       75.94       72.23      2.40 o 
   2  10   5      745.43      704.53     11.01 o 
   3  10   5       23.74       21.91      1.84 o 
   4  10   5       52.78       50.60      2.34 o 
   5  10   5       37.35       42.50      3.32 o 
   6  10   5        1.46        1.73      1.56 o 
   7  10   5       17.08       23.17      4.67 o 
   8  10   5       24.80       23.90      3.98 o 
  -7  11   5       10.65       10.69      2.15 o 
  -6  11   5       19.06       24.07      2.80 o 
  -5  11   5       19.80       19.92      2.15 o 
  -4  11   5       69.47       71.77      2.98 o 
  -3  11   5       98.21      102.19      3.03 o 
  -2  11   5       79.44       76.88      3.15 o 
  -1  11   5      117.31      122.22      3.45 o 
   0  11   5        1.36       -0.07      1.25 o 
   1  11   5      118.23      120.18      3.16 o 
   2  11   5       79.88       81.03      2.89 o 
   3  11   5       98.51      106.87      3.74 o 
   4  11   5       69.94       69.70      3.41 o 
   5  11   5       19.97       20.51      2.23 o 
   6  11   5       19.22       21.16      2.48 o 
   7  11   5       10.85        6.83      2.42 o 
  -6  12   5        2.85        4.08      2.03 o 
  -5  12   5       24.04       28.31      3.08 o 
  -4  12   5       12.39       13.71      1.90 o 
  -3  12   5       10.84       12.28      1.59 o 
  -2  12   5       13.66       12.96      1.81 o 
  -1  12   5       24.40       26.65      2.60 o 
   0  12   5       12.64       16.96      1.71 o 
   1  12   5       23.78       27.38      1.80 o 
   2  12   5       14.19       11.29      1.65 o 
   3  12   5       10.42        8.59      2.37 o 
   4  12   5       12.23       14.09      2.07 o 
   5  12   5       23.40       32.22      2.74 o 
   6  12   5        2.98        3.33      1.83 o 
  -5  13   5        0.19        0.65      1.89 o 
  -4  13   5        2.80        1.72      1.56 o 
  -3  13   5       10.18       13.51      2.42 o 
  -2  13   5        5.83        4.64      1.52 o 
  -1  13   5       54.47       56.64      3.46 o 
   0  13   5        0.03       -1.14      1.14 o 
   1  13   5       55.99       50.34      2.61 o 
   2  13   5        6.18        5.61      1.73 o 
   3  13   5       10.56       12.94      1.96 o 
   4  13   5        2.91        3.79      2.40 o 
   5  13   5        0.17       -1.61      1.61 o 
  -3  14   5       13.56       18.37      2.64 o 
  -2  14   5        7.08        5.45      1.81 o 
  -1  14   5       10.69       18.27      4.00 o 
   0  14   5       17.35       20.62      2.80 o 
   1  14   5       10.87       17.06      2.54 o 
   2  14   5        7.06        5.40      1.85 o 
   3  14   5       13.79       23.02      2.54 o 
   4  14   5       24.50       34.85      4.33 o 
  -3  15   5        7.02        9.33      4.00 o 
  -2  15   5       16.87       18.65      3.30 o 
  -1  15   5        0.02        4.25      2.15 o 
   0  15   5       10.46       14.36      2.54 o 
   1  15   5        0.02        1.27      3.00 o 
   2  15   5       16.76       18.69      3.68 o 
   3  15   5        7.05       17.99      4.66 o 
   0   0   6     2287.90     2620.64     36.64 o 
   1   0   6      473.09      474.91      5.46 o 
   2   0   6       30.25       34.62      0.98 o 
   3   0   6     1516.10     1576.62     16.07 o 
   4   0   6      554.31      542.66      6.17 o 
   5   0   6      209.05      197.04      5.14 o 
   6   0   6      120.63      111.72      2.43 o 
   7   0   6      140.84      153.05      4.39 o 
   8   0   6       79.49       64.43      3.07 o 
   9   0   6       36.24       34.89      2.74 o 
  10   0   6       15.69       22.53      2.57 o 
 -10   1   6       33.46       38.26      3.70 o 
  -9   1   6        4.50        3.28      1.52 o 
  -8   1   6      107.33      107.24      3.33 o 
  -7   1   6       41.23       38.34      2.06 o 
  -6   1   6       78.57       75.83      3.06 o 
  -5   1   6      133.00      139.21      2.52 o 
  -4   1   6      642.34      613.01      7.44 o 
  -3   1   6     1205.09     1326.98     13.60 o 
  -2   1   6     2613.82     2644.61     26.64 o 
  -1   1   6      584.41      559.60      5.57 o 
   0   1   6     1771.47     1913.79     19.08 o 
   1   1   6      574.36      547.97      6.26 o 
   2   1   6     2689.45     2717.41     28.48 o 
   3   1   6     1208.02     1338.72     13.71 o 
   4   1   6      636.13      607.37      7.40 o 
   5   1   6      135.95      134.56      2.99 o 
   6   1   6       78.95       77.78      2.35 o 
   7   1   6       41.43       38.89      2.01 o 
   8   1   6      106.72       96.73      3.74 o 
   9   1   6        4.26        6.33      1.67 o 
  10   1   6       34.07       36.88      2.90 o 
 -10   2   6       52.11       49.97      3.81 o 
  -9   2   6        5.75        7.09      1.59 o 
  -8   2   6       53.61       52.50      2.49 o 
  -7   2   6        7.80       10.38      1.23 o 
  -6   2   6      151.16      152.11      3.15 o 
  -5   2   6      286.90      308.38      4.37 o 
  -4   2   6      578.32      636.49      8.61 o 
  -3   2   6      882.65      962.87     10.89 o 
  -2   2   6     1054.61     1161.93     11.91 o 
  -1   2   6     2278.43     2387.68     22.33 o 
   0   2   6     1925.72     2120.32     22.55 o 
   1   2   6     2241.34     2355.88     27.24 o 
   2   2   6     1055.97     1158.91     12.76 o 
   3   2   6      881.17      963.31     10.18 o 
   4   2   6      603.91      671.12      6.89 o 
   5   2   6      285.47      302.42      4.44 o 
   6   2   6      149.53      144.03      3.26 o 
   7   2   6        7.85       11.03      1.49 o 
   8   2   6       54.44       51.61      2.88 o 
   9   2   6        5.71       12.33      2.12 o 
  10   2   6       51.67       58.29      4.71 o 
 -10   3   6        8.51        7.33      4.33 o 
  -9   3   6       53.03       52.14      4.19 o 
  -8   3   6       82.34       94.38      3.13 o 
  -7   3   6      126.45      122.18      3.67 o 
  -6   3   6      168.24      170.87      3.48 o 
  -5   3   6      168.78      164.41      2.96 o 
  -4   3   6       88.81       73.28      1.94 o 
  -3   3   6      106.66      122.30      2.45 o 
  -2   3   6      980.31      986.84     10.44 o 
  -1   3   6      570.43      603.17      6.09 o 
   0   3   6       13.20       13.90      0.63 o 
   1   3   6      561.46      589.27      7.47 o 
   2   3   6     1024.76     1027.86     11.25 o 
   3   3   6      109.92      128.06      1.79 o 
   4   3   6       94.50       79.12      1.46 o 
   5   3   6      172.16      166.00      3.39 o 
   6   3   6      172.00      174.32      3.66 o 
   7   3   6      125.58      114.92      3.56 o 
   8   3   6       79.48       79.09      3.49 o 
   9   3   6       53.08       46.87      3.46 o 
  10   3   6        8.93       13.58      3.03 o 
 -10   4   6       10.51       13.99      4.66 o 
  -9   4   6        5.56        5.03      1.81 o 
  -8   4   6       66.73       59.37      3.07 o 
  -7   4   6       24.29       27.07      1.71 o 
  -6   4   6      135.61      122.99      2.98 o 
  -5   4   6      337.64      350.01      5.43 o 
  -4   4   6      373.91      391.26      5.80 o 
  -3   4   6     2072.32     2296.53     24.70 o 
  -2   4   6     1449.65     1627.70     17.87 o 
  -1   4   6      467.53      486.74      4.97 o 
   0   4   6      666.07      736.53      7.82 o 
   1   4   6      446.49      457.90      6.11 o 
   2   4   6     1450.42     1631.88     17.73 o 
   3   4   6     2021.59     2259.35     23.02 o 
   4   4   6      389.72      404.95      5.42 o 
   5   4   6      333.48      347.03      5.47 o 
   6   4   6      138.91      123.76      3.06 o 
   7   4   6       23.14       24.19      2.15 o 
   8   4   6       67.63       64.80      3.15 o 
   9   4   6        6.06        6.44      2.31 o 
  -9   5   6       72.61       72.16      4.92 o 
  -8   5   6      134.78      132.54      3.96 o 
  -7   5   6       78.58       65.21      4.00 o 
  -6   5   6       99.51      106.38      2.84 o 
  -5   5   6       73.97       79.64      2.09 o 
  -4   5   6      400.05      381.37      5.70 o 
  -3   5   6       17.86       18.15      0.96 o 
  -2   5   6     1424.37     1559.67     16.01 o 
  -1   5   6      864.91      957.86     10.71 o 
   0   5   6     1122.94     1188.86     12.30 o 
   1   5   6      866.09      962.95     11.73 o 
   2   5   6     1433.06     1546.92     17.04 o 
   3   5   6       15.37       16.80      0.85 o 
   4   5   6      403.11      383.88      5.70 o 
   5   5   6       73.15       80.71      2.73 o 
   6   5   6      102.00      105.02      3.35 o 
   7   5   6       79.38       67.32      3.07 o 
   8   5   6      134.80      124.63      7.11 o 
   9   5   6       74.26       71.33      5.51 o 
  -9   6   6       18.72       18.37      2.69 o 
  -8   6   6       21.84       23.76      2.04 o 
  -7   6   6       90.58       78.97      5.96 o 
  -6   6   6      100.71       96.77      3.51 o 
  -5   6   6       68.17       68.66      2.17 o 
  -4   6   6       20.18       19.07      1.28 o 
  -3   6   6      112.73      110.37      2.53 o 
  -2   6   6      113.34      127.17      2.15 o 
  -1   6   6      907.30      946.90     10.11 o 
   0   6   6       99.72       94.06      1.95 o 
   1   6   6      920.19      942.62     10.09 o 
   2   6   6      117.71      128.85      2.57 o 
   3   6   6      118.06      112.26      4.22 o 
   4   6   6       21.17       21.32      1.43 o 
   5   6   6       71.80       73.62      3.50 o 
   6   6   6       99.21       93.27      3.33 o 
   7   6   6       91.11       78.36      3.33 o 
   8   6   6       21.20       25.15      2.40 o 
   9   6   6       18.49       19.48      2.80 o 
  -9   7   6       13.71       13.09      3.20 o 
  -8   7   6       23.67       22.10      2.23 o 
  -7   7   6       40.40       38.25      2.31 o 
  -6   7   6       53.20       43.87      2.25 o 
  -5   7   6       25.80       28.38      1.76 o 
  -4   7   6       11.15       12.27      1.16 o 
  -3   7   6       52.21       47.10      1.75 o 
  -2   7   6      884.80      823.39     13.50 o 
  -1   7   6       91.00       97.59      2.33 o 
   0   7   6      586.75      595.14      6.75 o 
   1   7   6       88.13       93.33      2.27 o 
   2   7   6      890.04      828.70     20.65 o 
   3   7   6       55.28       54.54      1.92 o 
   4   7   6       10.53       13.02      1.28 o 
   5   7   6       27.00       27.45      1.84 o 
   6   7   6       53.15       46.58      2.86 o 
   7   7   6       39.40       38.46      2.66 o 
   8   7   6       23.74       22.73      2.33 o 
   9   7   6       13.31       21.32      5.33 o 
  -8   8   6       47.32       49.03      3.15 o 
  -7   8   6        0.69        1.11      1.18 o 
  -6   8   6       52.72       52.79      3.21 o 
  -5   8   6        1.81        0.74      1.07 o 
  -4   8   6      193.01      191.11      4.27 o 
  -3   8   6      220.46      203.89      4.77 o 
  -2   8   6      226.64      209.43      3.77 o 
  -1   8   6      183.13      150.50      3.33 o 
   0   8   6       12.29       12.44      0.91 o 
   1   8   6      182.18      144.67      2.82 o 
   2   8   6      230.45      210.69      4.72 o 
   3   8   6      224.85      203.64      4.01 o 
   4   8   6      196.94      202.36      4.07 o 
   5   8   6        1.54        0.50      1.07 o 
   6   8   6       53.56       60.07      2.73 o 
   7   8   6        0.68        2.55      1.47 o 
   8   8   6       46.58       47.45      3.24 o 
  -8   9   6       20.20       23.32      2.63 o 
  -7   9   6       53.65       64.58      4.33 o 
  -6   9   6        4.70        4.20      1.29 o 
  -5   9   6       48.39       42.94      2.31 o 
  -4   9   6       31.23       36.79      2.01 o 
  -3   9   6        2.10        3.77      1.09 o 
  -2   9   6       76.18       70.32      2.43 o 
  -1   9   6        9.01        7.03      1.02 o 
   0   9   6      128.97      116.05      2.75 o 
   1   9   6       10.02        7.74      1.45 o 
   2   9   6       74.66       70.21      2.55 o 
   3   9   6        2.71        1.84      1.05 o 
   4   9   6       32.03       36.73      1.99 o 
   5   9   6       48.25       49.46      2.55 o 
   6   9   6        4.90        5.53      1.29 o 
   7   9   6       53.37       58.06      3.31 o 
   8   9   6       19.48       25.27      2.74 o 
  -7  10   6       50.92       52.58      4.07 o 
  -6  10   6       22.06       21.68      2.01 o 
  -5  10   6       26.59       25.90      2.01 o 
  -4  10   6       40.15       43.09      2.12 o 
  -3  10   6      324.75      325.37      8.42 o 
  -2  10   6       54.72       58.74      2.65 o 
  -1  10   6       19.41       21.74      1.52 o 
   0  10   6      304.08      293.31      5.12 o 
   1  10   6       20.19       24.23      1.57 o 
   2  10   6       54.53       56.16      2.43 o 
   3  10   6      321.29      319.06      6.18 o 
   4  10   6       40.02       44.37      2.74 o 
   5  10   6       25.16       22.37      1.99 o 
   6  10   6       22.48       23.14      2.88 o 
   7  10   6       50.72       56.44      4.23 o 
   8  10   6       23.18       21.32      5.33 o 
  -7  11   6       29.39       33.03      3.32 o 
  -6  11   6        3.44        6.90      2.03 o 
  -5  11   6       17.20       19.51      2.55 o 
  -4  11   6        5.07        4.03      1.29 o 
  -3  11   6      121.29      119.08      4.61 o 
  -2  11   6       74.89       67.76      3.00 o 
  -1  11   6       87.39       84.78      2.91 o 
   0  11   6       85.21       85.54      2.98 o 
   1  11   6       88.59       92.33      2.71 o 
   2  11   6       73.38       65.40      2.79 o 
   3  11   6      118.28      124.98      6.57 o 
   4  11   6        5.08        2.07      1.61 o 
   5  11   6       17.09       22.68      3.09 o 
   6  11   6        3.44        5.87      1.81 o 
   7  11   6       28.76       26.24      3.98 o 
  -6  12   6        0.78       -0.61      1.87 o 
  -5  12   6       12.71       16.10      2.15 o 
  -4  12   6       56.27       53.04      3.20 o 
  -3  12   6       11.40       10.48      1.48 o 
  -2  12   6       39.71       40.68      2.57 o 
  -1  12   6        3.73        4.66      1.44 o 
   0  12   6       82.47       81.84      2.67 o 
   1  12   6        3.93        5.35      1.25 o 
   2  12   6       39.43       40.61      2.36 o 
   3  12   6       11.36       17.04      2.42 o 
   4  12   6       55.51       54.23      3.15 o 
   5  12   6       12.91       18.60      2.36 o 
   6  12   6        0.73        0.55      1.73 o 
  -5  13   6        4.26        8.23      2.30 o 
  -4  13   6        0.11       -0.67      1.33 o 
  -3  13   6        6.40        6.31      2.03 o 
  -2  13   6       39.00       34.73      3.03 o 
  -1  13   6       61.95       56.52      3.58 o 
   0  13   6       21.02       16.00      2.07 o 
   1  13   6       61.96       56.17      2.49 o 
   2  13   6       39.65       37.86      2.49 o 
   3  13   6        6.15       10.14      2.27 o 
   4  13   6        0.09        4.00      2.15 o 
   5  13   6        4.31        7.23      2.42 o 
  -4  14   6       14.94       11.99      4.00 o 
  -3  14   6       23.43       23.80      2.93 o 
  -2  14   6        3.62        2.98      1.61 o 
  -1  14   6        5.30        6.78      2.56 o 
   0  14   6        6.82       11.89      2.80 o 
   1  14   6        5.16        6.98      2.41 o 
   2  14   6        3.67        3.86      1.55 o 
   3  14   6       23.66       25.53      2.74 o 
   4  14   6       15.01       17.37      3.66 o 
  -3  15   6       30.31       33.31      6.00 o 
  -2  15   6        7.81       11.84      3.03 o 
  -1  15   6       12.61       13.22      2.80 o 
   0  15   6        0.46        4.00      2.83 o 
   1  15   6       12.46        7.63      4.66 o 
   2  15   6        7.84        8.85      3.20 o 
   1   0   7       17.91       16.05      0.63 o 
   2   0   7      572.74      616.77      6.64 o 
   3   0   7      284.16      304.19      3.68 o 
   4   0   7     1899.30     1862.16     19.01 o 
   5   0   7       18.15       19.03      1.06 o 
   6   0   7      605.43      560.05      8.06 o 
   7   0   7       11.62       12.29      1.29 o 
   8   0   7       44.86       49.35      3.27 o 
   9   0   7       10.22       12.24      1.96 o 
  10   0   7       65.66       68.46      4.23 o 
 -10   1   7        1.32        6.12      2.15 o 
  -9   1   7        2.93        1.74      1.47 o 
  -8   1   7       39.26       48.51      2.41 o 
  -7   1   7      253.91      246.83      5.76 o 
  -6   1   7      336.91      341.11      5.47 o 
  -5   1   7      389.47      387.95      6.86 o 
  -4   1   7       57.54       60.11      1.51 o 
  -3   1   7       46.10       63.35      1.27 o 
  -2   1   7      289.23      285.32      3.43 o 
  -1   1   7      162.86      148.73      1.83 o 
   0   1   7     2475.67     2586.51     25.70 o 
   1   1   7      156.79      139.67      3.53 o 
   2   1   7      294.20      287.65      3.40 o 
   3   1   7       49.70       66.32      1.41 o 
   4   1   7       49.49       51.94      1.17 o 
   5   1   7      396.13      381.03      5.80 o 
   6   1   7      337.46      337.85      6.91 o 
   7   1   7      255.65      234.69      5.05 o 
   8   1   7       39.27       40.20      3.08 o 
   9   1   7        2.76        5.06      1.61 o 
  10   1   7        1.49        5.11      2.93 o 
 -10   2   7       13.87       13.38      5.66 o 
  -9   2   7       55.39       55.97      2.73 o 
  -8   2   7      116.88      124.19      3.73 o 
  -7   2   7       64.75       54.63      2.43 o 
  -6   2   7       78.16       82.61      2.38 o 
  -5   2   7      144.14      133.54      3.79 o 
  -4   2   7      124.13      107.08      2.12 o 
  -3   2   7      230.32      250.43      3.17 o 
  -2   2   7     1532.35     1481.89     15.01 o 
  -1   2   7      123.65      113.98      1.53 o 
   0   2   7      232.57      249.28      2.99 o 
   1   2   7      124.83      109.19      1.98 o 
   2   2   7     1514.94     1461.82     16.04 o 
   3   2   7      232.68      250.81      3.58 o 
   4   2   7      123.70      105.74      1.93 o 
   5   2   7      139.45      131.08      2.57 o 
   6   2   7       78.21       80.17      2.40 o 
   7   2   7       67.77       58.00      2.49 o 
   8   2   7      115.79      132.01      4.24 o 
   9   2   7       55.77       57.79      6.32 o 
  10   2   7       13.66       16.76      3.30 o 
 -10   3   7        2.45        4.84      2.56 o 
  -9   3   7       11.38       13.11      3.56 o 
  -8   3   7      112.56      103.95      3.43 o 
  -7   3   7      165.38      170.07      3.75 o 
  -6   3   7      580.02      593.75      8.42 o 
  -5   3   7      187.39      204.86      3.40 o 
  -4   3   7      413.61      414.57      6.02 o 
  -3   3   7     2610.84     2887.22     30.96 o 
  -2   3   7      632.88      635.66      6.90 o 
  -1   3   7      802.12      876.52      8.62 o 
   0   3   7      246.73      262.19      3.17 o 
   1   3   7      797.09      865.89     10.60 o 
   2   3   7      631.72      624.77      7.36 o 
   3   3   7     2621.79     2880.76     31.00 o 
   4   3   7      422.87      419.60      5.09 o 
   5   3   7      183.89      198.98      3.76 o 
   6   3   7      581.99      587.80      8.56 o 
   7   3   7      172.14      182.92      4.28 o 
   8   3   7      113.32      106.20      3.82 o 
   9   3   7       12.02       16.90      2.54 o 
  10   3   7        2.67        5.33      3.33 o 
 -10   4   7       30.82       57.95      6.66 o 
  -9   4   7       37.79       37.58      3.75 o 
  -8   4   7      106.51       99.13      3.89 o 
  -7   4   7       15.06       14.70      1.74 o 
  -6   4   7      265.18      258.90      5.18 o 
  -5   4   7       73.60       65.25      1.85 o 
  -4   4   7      429.38      414.69      6.11 o 
  -3   4   7      362.36      342.38      4.61 o 
  -2   4   7      261.49      318.59      4.27 o 
  -1   4   7       41.67       34.68      0.83 o 
   0   4   7     1338.27     1506.58     15.36 o 
   1   4   7       41.36       36.01      1.12 o 
   2   4   7      271.13      329.39      3.87 o 
   3   4   7      375.02      351.16      4.73 o 
   4   4   7      440.37      416.52      7.41 o 
   5   4   7       75.17       66.21      2.62 o 
   6   4   7      270.45      259.10      5.36 o 
   7   4   7       14.83        9.72      1.71 o 
   8   4   7      105.70      104.06      4.00 o 
   9   4   7       36.50       37.93      5.64 o 
  -9   5   7       10.75       10.45      1.90 o 
  -8   5   7        8.48       11.16      1.73 o 
  -7   5   7       75.18       71.37      3.54 o 
  -6   5   7        2.03        2.66      0.99 o 
  -5   5   7      194.94      182.40      3.37 o 
  -4   5   7     1052.20     1047.63     13.28 o 
  -3   5   7       80.71       78.17      2.06 o 
  -2   5   7     1326.85     1457.14     15.10 o 
  -1   5   7       14.38        9.33      0.59 o 
   0   5   7     1369.62     1322.07     13.65 o 
   1   5   7       12.98       11.89      1.96 o 
   2   5   7     1336.01     1448.11     17.49 o 
   3   5   7       85.11       84.95      1.94 o 
   4   5   7     1059.72     1052.02     13.46 o 
   5   5   7      197.79      190.73      4.23 o 
   6   5   7        2.82        3.86      1.19 o 
   7   5   7       76.51       66.84      2.91 o 
   8   5   7        8.67        8.84      1.81 o 
   9   5   7       10.87       10.71      2.24 o 
  -9   6   7        6.64        5.33      2.03 o 
  -8   6   7       74.07       77.83      3.99 o 
  -7   6   7       77.07       69.90      3.15 o 
  -6   6   7       74.87       76.53      2.49 o 
  -5   6   7      148.96      138.89      2.93 o 
  -4   6   7      163.98      169.93      3.39 o 
  -3   6   7      281.62      246.10      4.52 o 
  -2   6   7        7.93        8.59      0.69 o 
  -1   6   7      296.51      277.19      3.84 o 
   0   6   7      216.65      241.66      3.18 o 
   1   6   7      301.78      281.67      3.94 o 
   2   6   7       10.77       10.65      0.97 o 
   3   6   7      278.05      248.33      5.48 o 
   4   6   7      161.98      165.79      3.44 o 
   5   6   7      146.63      137.25      3.93 o 
   6   6   7       73.24       76.52      2.94 o 
   7   6   7       76.84       66.76      3.15 o 
   8   6   7       73.22       73.86      3.57 o 
   9   6   7        6.51        8.62      2.24 o 
  -9   7   7       21.15       26.65      6.00 o 
  -8   7   7        3.96        4.06      1.54 o 
  -7   7   7        6.31        6.33      1.73 o 
  -6   7   7       81.33       76.79      2.88 o 
  -5   7   7       26.89       23.35      1.45 o 
  -4   7   7      471.65      482.21      7.25 o 
  -3   7   7        8.16        6.86      0.97 o 
  -2   7   7      218.01      196.73      3.30 o 
  -1   7   7      448.87      466.51      7.22 o 
   0   7   7        1.37        2.44      0.62 o 
   1   7   7      461.87      466.92      6.01 o 
   2   7   7      224.19      205.63      4.51 o 
   3   7   7        6.87        6.10      1.14 o 
   4   7   7      471.61      494.01      7.38 o 
   5   7   7       27.22       24.86      1.79 o 
   6   7   7       80.24       79.09      2.94 o 
   7   7   7        5.82        6.32      1.54 o 
   8   7   7        3.99        5.27      1.73 o 
   9   7   7       21.66       32.64      6.00 o 
  -8   8   7        1.43        2.82      1.81 o 
  -7   8   7       22.96       21.68      2.01 o 
  -6   8   7       13.08       16.40      1.76 o 
  -5   8   7      155.43      143.45      3.86 o 
  -4   8   7       44.71       47.11      2.18 o 
  -3   8   7      695.29      650.63      9.15 o 
  -2   8   7      285.19      265.12      4.24 o 
  -1   8   7       59.83       57.79      1.85 o 
   0   8   7      230.45      240.83      4.87 o 
   1   8   7       59.02       57.05      2.32 o 
   2   8   7      283.60      265.51      4.46 o 
   3   8   7      682.37      648.62      9.06 o 
   4   8   7       46.61       50.00      2.04 o 
   5   8   7      153.24      151.43      4.04 o 
   6   8   7       12.70       18.19      2.78 o 
   7   8   7       22.06       22.36      2.01 o 
   8   8   7        1.52        2.20      1.89 o 
  -8   9   7       28.52       27.92      3.98 o 
  -7   9   7       27.68       26.70      2.23 o 
  -6   9   7        6.83        7.21      1.68 o 
  -5   9   7       27.87       26.12      1.95 o 
  -4   9   7       64.55       59.09      2.82 o 
  -3   9   7      265.73      258.04      5.46 o 
  -2   9   7      149.12      146.89      2.97 o 
  -1   9   7       47.96       43.66      1.80 o 
   0   9   7      154.99      150.47      4.46 o 
   1   9   7       47.35       43.67      1.94 o 
   2   9   7      143.92      144.78      3.77 o 
   3   9   7      266.92      262.14      6.36 o 
   4   9   7       63.88       59.06      2.35 o 
   5   9   7       28.88       26.71      2.01 o 
   6   9   7        6.36        8.53      1.88 o 
   7   9   7       28.27       27.38      2.31 o 
   8   9   7       28.61       35.55      4.18 o 
  -7  10   7        1.95        0.63      1.61 o 
  -6  10   7       35.69       42.77      3.18 o 
  -5  10   7       14.10       15.16      1.79 o 
  -4  10   7      189.55      187.85      4.46 o 
  -3  10   7       67.69       54.85      2.43 o 
  -2  10   7      649.17      631.79     10.01 o 
  -1  10   7       48.68       45.39      2.16 o 
   0  10   7       71.04       65.33      2.20 o 
   1  10   7       46.03       39.90      1.86 o 
   2  10   7      643.05      639.29      9.20 o 
   3  10   7       69.35       67.82      2.66 o 
   4  10   7      187.02      178.75      5.07 o 
   5  10   7       13.63       12.83      1.86 o 
   6  10   7       34.99       40.13      2.55 o 
   7  10   7        1.90        2.39      1.50 o 
  -7  11   7        0.68        0.85      2.56 o 
  -6  11   7       13.61       17.61      2.15 o 
  -5  11   7       32.20       38.56      2.79 o 
  -4  11   7       57.56       47.74      2.61 o 
  -3  11   7       15.77       19.94      2.46 o 
  -2  11   7      237.21      211.62      5.49 o 
  -1  11   7       64.47       55.33      2.41 o 
   0  11   7      120.33      110.70      2.98 o 
   1  11   7       61.96       54.36      2.30 o 
   2  11   7      238.93      208.65      5.11 o 
   3  11   7       16.53       20.39      2.04 o 
   4  11   7       58.95       53.52      3.07 o 
   5  11   7       32.51       36.55      2.82 o 
   6  11   7       13.45       15.29      2.23 o 
   7  11   7        0.63        2.66      4.00 o 
  -6  12   7       15.63       13.57      2.54 o 
  -5  12   7        6.71        6.53      1.92 o 
  -4  12   7       11.64       11.14      1.62 o 
  -3  12   7       67.89       64.74      4.81 o 
  -2  12   7       21.27       19.90      2.67 o 
  -1  12   7       60.39       61.87      3.00 o 
   0  12   7        6.21        4.12      1.32 o 
   1  12   7       60.55       62.16      2.47 o 
   2  12   7       21.50       22.19      1.99 o 
   3  12   7       69.16       65.92      3.36 o 
   4  12   7       11.53       11.71      3.23 o 
   5  12   7        6.37       10.82      2.07 o 
   6  12   7       15.83       14.26      2.64 o 
  -5  13   7       17.34       18.93      2.80 o 
  -4  13   7       27.63       24.21      2.41 o 
  -3  13   7        9.35       12.26      2.48 o 
  -2  13   7       10.04       15.80      2.02 o 
  -1  13   7      126.37      123.30      5.00 o 
   0  13   7        0.84        0.59      1.47 o 
   1  13   7      125.24      127.87      3.52 o 
   2  13   7       10.04       13.92      1.94 o 
   3  13   7        9.34       10.91      2.00 o 
   4  13   7       27.66       26.99      3.14 o 
   5  13   7       17.43       18.65      3.51 o 
  -4  14   7        9.34       13.32      4.00 o 
  -3  14   7       10.15        6.91      2.61 o 
  -2  14   7       16.68       20.27      2.69 o 
  -1  14   7       18.13       21.30      3.51 o 
   0  14   7        9.85       14.86      2.60 o 
   1  14   7       18.27       18.00      2.30 o 
   2  14   7       16.67       23.75      2.40 o 
   3  14   7        9.94       16.13      2.69 o 
   4  14   7        9.13       10.54      2.31 o 
  -2  15   7       14.24       16.68      3.30 o 
  -1  15   7        1.43        4.00      4.00 o 
   0  15   7        8.73       12.37      4.33 o 
   1  15   7        1.37        2.66      4.00 o 
   2  15   7       14.03       20.65      6.00 o 
   0   0   8     7020.28     7314.42    101.33 o 
   1   0   8      117.86       85.50      1.38 o 
   2   0   8       19.86       27.73      0.80 o 
   3   0   8     1123.43     1251.94     13.01 o 
   4   0   8      518.21      523.05      6.40 o 
   5   0   8      254.94      234.77      3.71 o 
   6   0   8        1.90        3.92      1.04 o 
   7   0   8       28.87       24.07      1.99 o 
   8   0   8       35.73       39.74      2.57 o 
   9   0   8       10.07        9.29      1.90 o 
  10   0   8        0.01        0.78      2.03 o 
 -10   1   8        5.09       10.57      2.24 o 
  -9   1   8       31.36       36.68      2.98 o 
  -8   1   8       10.96       10.09      1.73 o 
  -7   1   8      113.44      113.52      3.28 o 
  -6   1   8       79.67       71.78      3.35 o 
  -5   1   8       64.29       70.43      1.84 o 
  -4   1   8      594.50      624.40      7.72 o 
  -3   1   8       59.41       53.56      1.16 o 
  -2   1   8      229.19      233.95      2.79 o 
  -1   1   8       87.05       87.26      1.35 o 
   0   1   8        0.41        0.89      0.30 o 
   1   1   8       94.94       93.79      1.71 o 
   2   1   8      238.07      241.06      3.23 o 
   3   1   8       54.49       48.65      1.14 o 
   4   1   8      595.51      632.01      7.11 o 
   5   1   8       64.48       70.62      2.07 o 
   6   1   8       76.88       72.00      2.10 o 
   7   1   8      114.46      119.04      3.44 o 
   8   1   8       11.92        8.66      2.31 o 
   9   1   8       31.74       40.81      2.82 o 
  10   1   8        5.24       11.54      3.66 o 
 -10   2   8       25.82       29.55      3.98 o 
  -9   2   8        5.77        3.13      1.57 o 
  -8   2   8        6.95        8.23      1.96 o 
  -7   2   8      225.60      207.63      4.69 o 
  -6   2   8       14.32       14.94      1.28 o 
  -5   2   8       36.44       40.81      1.72 o 
  -4   2   8     2087.51     2094.66     22.94 o 
  -3   2   8      702.92      739.00      7.98 o 
  -2   2   8     7566.43     8145.83     79.54 o 
  -1   2   8       70.97       65.28      1.18 o 
   0   2   8     1055.15     1018.98     10.51 o 
   1   2   8       72.46       66.29      1.48 o 
   2   2   8     7556.64     8067.77     84.95 o 
   3   2   8      689.54      718.66      8.55 o 
   4   2   8     2061.83     2093.67     22.98 o 
   5   2   8       38.59       40.14      1.49 o 
   6   2   8       15.99       16.63      1.37 o 
   7   2   8      220.84      211.04      5.54 o 
   8   2   8        6.25        6.27      1.56 o 
   9   2   8        5.53        2.89      1.92 o 
  10   2   8       25.63       26.13      3.77 o 
 -10   3   8       13.26       14.65      4.66 o 
  -9   3   8      113.66      113.76      8.65 o 
  -8   3   8        0.50        1.33      1.33 o 
  -7   3   8      340.53      329.26      7.36 o 
  -6   3   8      184.64      162.35      4.74 o 
  -5   3   8       76.51       73.49      2.11 o 
  -4   3   8     1036.16     1126.93     14.00 o 
  -3   3   8      359.79      330.63      4.08 o 
  -2   3   8     5957.19     6590.93     64.82 o 
  -1   3   8      709.59      746.67      7.59 o 
   0   3   8        2.36        3.51      0.44 o 
   1   3   8      723.98      761.70      9.33 o 
   2   3   8     5984.19     6587.09     69.31 o 
   3   3   8      374.24      347.57      4.58 o 
   4   3   8     1021.70     1107.94     12.90 o 
   5   3   8       74.20       69.64      2.88 o 
   6   3   8      181.18      160.38      3.49 o 
   7   3   8      342.84      327.41      7.69 o 
   8   3   8        0.35        1.09      1.54 o 
   9   3   8      115.42      118.73      5.12 o 
  -9   4   8       42.23       44.88      3.07 o 
  -8   4   8       34.49       44.58      2.49 o 
  -7   4   8      210.82      202.83      4.76 o 
  -6   4   8      330.64      306.28      5.28 o 
  -5   4   8      109.59      111.83      2.65 o 
  -4   4   8      980.35     1010.20     12.96 o 
  -3   4   8      385.41      412.82      5.54 o 
  -2   4   8     1343.48     1406.07     14.38 o 
  -1   4   8      377.58      381.81      4.42 o 
   0   4   8     3601.92     3626.19     35.97 o 
   1   4   8      363.06      365.28      5.15 o 
   2   4   8     1315.39     1365.54     16.77 o 
   3   4   8      377.45      403.38      5.34 o 
   4   4   8      979.42     1024.00     12.86 o 
   5   4   8      109.83      111.41      2.75 o 
   6   4   8      333.50      317.44      6.07 o 
   7   4   8      208.09      206.84      5.36 o 
   8   4   8       33.98       39.09      2.74 o 
   9   4   8       41.48       39.89      3.46 o 
  -9   5   8       18.81       19.27      2.48 o 
  -8   5   8        9.29        6.98      1.73 o 
  -7   5   8      219.31      215.77      4.97 o 
  -6   5   8       63.04       55.90      2.11 o 
  -5   5   8      286.64      281.67      4.84 o 
  -4   5   8      524.71      534.89      7.56 o 
  -3   5   8      229.68      228.18      3.98 o 
  -2   5   8      271.05      274.36      3.61 o 
  -1   5   8       18.67       18.30      0.85 o 
   0   5   8      971.63     1004.32     10.58 o 
   1   5   8       21.77       17.11      0.78 o 
   2   5   8      268.54      276.33      4.29 o 
   3   5   8      229.88      223.05      3.89 o 
   4   5   8      523.54      536.69      7.70 o 
   5   5   8      288.98      282.98      6.36 o 
   6   5   8       62.32       52.88      2.43 o 
   7   5   8      219.20      215.44      5.06 o 
   8   5   8        9.49       10.59      1.90 o 
   9   5   8       17.97       23.11      2.93 o 
  -9   6   8        8.06       11.06      2.12 o 
  -8   6   8        7.79       10.05      1.81 o 
  -7   6   8       11.17       12.73      1.83 o 
  -6   6   8       35.30       38.20      1.88 o 
  -5   6   8      204.26      191.15      3.89 o 
  -4   6   8      109.50      101.64      2.57 o 
  -3   6   8      109.06      110.95      2.58 o 
  -2   6   8       66.75       60.85      1.75 o 
  -1   6   8      206.59      191.76      3.18 o 
   0   6   8      194.36      168.09      3.33 o 
   1   6   8      200.19      184.15      3.55 o 
   2   6   8       73.52       68.67      2.13 o 
   3   6   8      106.70      104.53      3.43 o 
   4   6   8      107.25       99.41      2.67 o 
   5   6   8      205.57      199.84      4.34 o 
   6   6   8       33.00       30.62      2.06 o 
   7   6   8       10.87       14.28      1.89 o 
   8   6   8        8.23        9.07      1.90 o 
   9   6   8        8.21        4.50      2.15 o 
  -9   7   8        1.20        7.99      4.66 o 
  -8   7   8       46.87       50.99      2.79 o 
  -7   7   8        7.48        7.06      1.61 o 
  -6   7   8       57.07       51.66      2.43 o 
  -5   7   8       48.03       49.30      1.98 o 
  -4   7   8        3.12        4.88      1.09 o 
  -3   7   8      100.43      104.04      2.65 o 
  -2   7   8       34.91       31.48      1.35 o 
  -1   7   8       69.57       65.03      1.85 o 
   0   7   8       50.68       53.08      2.12 o 
   1   7   8       68.14       61.78      1.83 o 
   2   7   8       33.85       34.87      2.04 o 
   3   7   8       98.76       99.51      2.54 o 
   4   7   8        3.69        4.23      1.09 o 
   5   7   8       47.22       50.66      2.31 o 
   6   7   8       56.39       60.45      2.66 o 
   7   7   8        8.01        8.18      1.59 o 
   8   7   8       47.67       48.61      3.15 o 
   9   7   8        1.16        7.33      4.00 o 
  -8   8   8        2.99        1.70      1.57 o 
  -7   8   8        5.25        5.22      1.61 o 
  -6   8   8        7.94        7.58      1.41 o 
  -5   8   8      136.14      121.95      3.56 o 
  -4   8   8       40.19       38.71      1.83 o 
  -3   8   8       98.77       92.46      2.52 o 
  -2   8   8      375.07      335.05      5.03 o 
  -1   8   8       97.99       88.12      2.28 o 
   0   8   8      410.27      392.49      9.21 o 
   1   8   8       93.67       83.92      2.10 o 
   2   8   8      370.15      331.91      6.35 o 
   3   8   8       98.28       91.82      3.36 o 
   4   8   8       40.30       38.67      1.92 o 
   5   8   8      136.56      121.59      3.61 o 
   6   8   8        7.61        5.81      1.38 o 
   7   8   8        5.57        5.89      1.45 o 
   8   8   8        3.15        3.07      1.73 o 
  -8   9   8        5.62        7.94      5.00 o 
  -7   9   8        3.02        4.12      1.41 o 
  -6   9   8       12.12       16.25      1.84 o 
  -5   9   8        3.11        4.16      1.24 o 
  -4   9   8        1.67        3.33      1.19 o 
  -3   9   8      180.57      171.27      3.71 o 
  -2   9   8       46.13       43.23      2.06 o 
  -1   9   8       17.20       15.44      1.49 o 
   0   9   8       91.10       91.66      2.80 o 
   1   9   8       16.42       14.39      1.25 o 
   2   9   8       46.19       41.81      1.99 o 
   3   9   8      182.29      181.42      5.15 o 
   4   9   8        2.13        3.72      1.69 o 
   5   9   8        3.01        1.85      1.29 o 
   6   9   8       12.41       17.07      1.95 o 
   7   9   8        3.15        5.14      1.59 o 
   8   9   8        5.73        9.84      3.03 o 
  -7  10   8        6.60        6.56      2.41 o 
  -6  10   8       25.24       30.26      2.29 o 
  -5  10   8       31.84       28.91      2.19 o 
  -4  10   8      103.11       94.30      3.17 o 
  -3  10   8       47.37       40.08      2.19 o 
  -2  10   8      156.54      156.81      4.24 o 
  -1  10   8       89.97       78.92      2.73 o 
   0  10   8      262.33      251.76      4.62 o 
   1  10   8       91.58       84.61      2.57 o 
   2  10   8      158.11      160.21      5.30 o 
   3  10   8       47.82       41.23      2.29 o 
   4  10   8      103.42      101.25      3.33 o 
   5  10   8       33.59       33.57      2.90 o 
   6  10   8       25.88       32.57      2.82 o 
   7  10   8        6.90        7.11      2.31 o 
  -7  11   8        6.77        7.33      4.00 o 
  -6  11   8        6.68        9.38      2.19 o 
  -5  11   8       34.69       34.28      3.63 o 
  -4  11   8        1.54        0.60      1.40 o 
  -3  11   8       57.96       56.31      2.68 o 
  -2  11   8      127.43      119.75      4.00 o 
  -1  11   8       61.58       65.36      4.34 o 
   0  11   8       68.49       64.54      2.68 o 
   1  11   8       61.50       63.50      2.35 o 
   2  11   8      128.68      121.54      5.23 o 
   3  11   8       59.51       56.33      3.00 o 
   4  11   8        1.46        1.39      1.44 o 
   5  11   8       35.01       40.61      2.90 o 
   6  11   8        6.77        7.82      2.07 o 
   7  11   8        6.32       17.32      4.66 o 
  -6  12   8        4.47        8.60      2.56 o 
  -5  12   8       24.64       28.72      2.70 o 
  -4  12   8       27.15       23.55      2.62 o 
  -3  12   8       13.67       14.87      2.07 o 
  -2  12   8        0.98        4.03      1.47 o 
  -1  12   8       33.76       32.04      4.41 o 
   0  12   8       73.48       69.99      3.27 o 
   1  12   8       34.28       31.74      1.98 o 
   2  12   8        1.07        3.51      1.35 o 
   3  12   8       13.66       17.77      1.89 o 
   4  12   8       27.01       25.52      5.07 o 
   5  12   8       24.67       29.79      2.74 o 
   6  12   8        4.49        5.33      4.00 o 
  -5  13   8        0.37        3.66      2.36 o 
  -4  13   8        2.16        1.50      1.77 o 
  -3  13   8       17.33       20.08      2.23 o 
  -2  13   8       12.34       11.27      1.81 o 
  -1  13   8       13.22       13.59      2.31 o 
   0  13   8      100.25       91.65      4.15 o 
   1  13   8       12.81       10.56      2.07 o 
   2  13   8       12.22       10.86      1.71 o 
   3  13   8       17.00       23.17      2.40 o 
   4  13   8        2.04        0.72      1.85 o 
   5  13   8        0.38        5.33      4.00 o 
  -4  14   8        2.47        5.33      3.33 o 
  -3  14   8        9.73       15.54      2.54 o 
  -2  14   8        6.87        7.45      2.48 o 
  -1  14   8        3.54        4.43      2.03 o 
   0  14   8        7.00        5.73      1.92 o 
   1  14   8        3.56        3.62      2.15 o 
   2  14   8        6.79       12.55      2.20 o 
   3  14   8        9.56       11.03      2.07 o 
   4  14   8        2.52        1.51      4.20 o 
  -2  15   8       14.44       17.99      4.66 o 
  -1  15   8        6.92        4.00      3.33 o 
   0  15   8        1.95       -2.66      4.00 o 
   1  15   8        6.95       17.32      5.33 o 
   2  15   8       14.42       16.07      3.68 o 
   1   0   9     2690.61     2991.03     29.79 o 
   2   0   9      352.91      292.26      3.70 o 
   3   0   9       35.33       47.22      1.16 o 
   4   0   9      575.49      625.99      7.07 o 
   5   0   9      839.74      778.51     10.32 o 
   6   0   9        6.56        8.56      1.12 o 
   7   0   9      328.07      296.61      5.82 o 
   8   0   9        2.34        2.29      1.47 o 
   9   0   9       52.43       49.41      3.15 o 
  10   0   9       37.71       53.99      4.71 o 
 -10   1   9       11.16       12.01      2.42 o 
  -9   1   9        9.37       10.81      1.90 o 
  -8   1   9      136.97      128.58      4.31 o 
  -7   1   9       13.11       15.69      1.40 o 
  -6   1   9      325.69      297.41      5.65 o 
  -5   1   9       89.95       83.70      2.34 o 
  -4   1   9     2299.03     2463.23     26.72 o 
  -3   1   9      534.45      559.50      6.34 o 
  -2   1   9     1435.96     1582.13     15.15 o 
  -1   1   9     1887.25     2106.49     21.25 o 
   0   1   9      164.16      178.35      2.35 o 
   1   1   9     1907.20     2122.63     21.25 o 
   2   1   9     1418.19     1567.34     17.23 o 
   3   1   9      525.08      556.82      6.30 o 
   4   1   9     2276.40     2434.34     26.65 o 
   5   1   9       88.84       77.65      2.26 o 
   6   1   9      312.81      284.41      5.03 o 
   7   1   9       14.14       14.18      1.54 o 
   8   1   9      138.73      133.54      4.52 o 
   9   1   9        9.30       16.28      2.54 o 
  10   1   9       11.51       13.99      4.66 o 
 -10   2   9        9.23        6.44      2.71 o 
  -9   2   9       15.52       12.17      1.96 o 
  -8   2   9      110.71      114.67      3.63 o 
  -7   2   9      261.06      240.46      5.91 o 
  -6   2   9      418.46      390.79      7.68 o 
  -5   2   9       41.25       38.82      1.61 o 
  -4   2   9      702.44      762.70      9.12 o 
  -3   2   9      905.21      997.27     10.49 o 
  -2   2   9      605.95      657.69      7.07 o 
  -1   2   9     1594.56     1716.37     16.28 o 
   0   2   9      836.48      786.54      8.36 o 
   1   2   9     1562.90     1695.22     18.56 o 
   2   2   9      569.78      615.73      7.47 o 
   3   2   9      875.94      964.68     12.14 o 
   4   2   9      708.39      764.82      9.32 o 
   5   2   9       41.36       38.89      2.09 o 
   6   2   9      418.62      381.41      6.16 o 
   7   2   9      264.54      245.80      5.91 o 
   8   2   9      106.91      116.05      3.98 o 
   9   2   9       16.72       16.49      2.54 o 
  -9   3   9       35.76       42.34      2.71 o 
  -8   3   9       87.19       84.20      3.15 o 
  -7   3   9      129.76      122.92      4.14 o 
  -6   3   9      286.48      303.86      5.29 o 
  -5   3   9      269.56      254.08      4.43 o 
  -4   3   9      261.85      231.71      4.02 o 
  -3   3   9      446.48      437.80      5.21 o 
  -2   3   9      377.66      334.83      4.10 o 
  -1   3   9       60.58       66.10      1.34 o 
   0   3   9      176.24      161.52      2.22 o 
   1   3   9       64.61       70.30      1.47 o 
   2   3   9      372.70      331.53      4.29 o 
   3   3   9      445.58      440.97      5.66 o 
   4   3   9      262.90      224.20      4.30 o 
   5   3   9      272.39      262.27      4.12 o 
   6   3   9      284.42      306.91      5.89 o 
   7   3   9      126.20      126.75      3.69 o 
   8   3   9       85.33       86.10      3.57 o 
   9   3   9       35.42       36.46      3.32 o 
  -9   4   9        1.87        2.09      1.99 o 
  -8   4   9        2.29       -0.08      1.26 o 
  -7   4   9       34.60       30.71      2.40 o 
  -6   4   9      244.40      238.54      4.47 o 
  -5   4   9       44.84       50.42      2.18 o 
  -4   4   9      149.51      158.78      3.33 o 
  -3   4   9      151.21      138.05      2.90 o 
  -2   4   9      227.60      246.98      3.19 o 
  -1   4   9       92.97       87.54      1.57 o 
   0   4   9       20.94       24.67      0.75 o 
   1   4   9       90.79       86.58      1.70 o 
   2   4   9      214.65      223.56      3.71 o 
   3   4   9      156.29      146.11      2.80 o 
   4   4   9      161.65      171.93      3.44 o 
   5   4   9       39.15       43.01      2.14 o 
   6   4   9      248.17      249.17      5.12 o 
   7   4   9       31.99       29.24      2.59 o 
   8   4   9        2.15        2.56      1.83 o 
   9   4   9        1.95        1.72      2.03 o 
  -9   5   9       10.20       10.90      2.07 o 
  -8   5   9       23.88       21.51      2.30 o 
  -7   5   9      167.17      161.17      4.28 o 
  -6   5   9      131.73      124.48      3.11 o 
  -5   5   9      245.48      235.93      4.34 o 
  -4   5   9      682.27      653.38     11.83 o 
  -3   5   9       91.10       85.79      2.26 o 
  -2   5   9      600.53      643.53      7.94 o 
  -1   5   9      324.44      303.16      3.76 o 
   0   5   9     3272.04     3382.89     36.22 o 
   1   5   9      326.44      298.50      5.43 o 
   2   5   9      598.81      649.43      8.65 o 
   3   5   9       90.69       85.13      2.48 o 
   4   5   9      694.15      683.96      9.29 o 
   5   5   9      243.59      235.77      4.43 o 
   6   5   9      132.93      122.45      3.51 o 
   7   5   9      167.62      159.07      4.28 o 
   8   5   9       23.11       22.78      2.88 o 
   9   5   9       10.13       10.00      2.15 o 
  -9   6   9       20.63       26.79      5.15 o 
  -8   6   9       10.63       13.71      3.36 o 
  -7   6   9       56.03       52.12      4.08 o 
  -6   6   9       15.44       14.41      1.43 o 
  -5   6   9      237.21      216.49      4.25 o 
  -4   6   9      334.70      320.25      5.25 o 
  -3   6   9      355.73      360.86      5.66 o 
  -2   6   9      545.72      535.67      7.98 o 
  -1   6   9       77.01       70.76      2.34 o 
   0   6   9        1.82        0.35      0.61 o 
   1   6   9       75.16       67.23      1.60 o 
   2   6   9      558.77      540.07     11.20 o 
   3   6   9      363.88      373.06      6.65 o 
   4   6   9      333.21      315.15      5.30 o 
   5   6   9      241.59      223.39      4.43 o 
   6   6   9       15.98       14.63      1.65 o 
   7   6   9       56.78       55.23      3.14 o 
   8   6   9       10.12       12.80      2.07 o 
   9   6   9       20.93       29.21      3.98 o 
  -9   7   9       17.24       24.65      5.33 o 
  -8   7   9       30.94       36.87      3.32 o 
  -7   7   9        7.66        5.18      1.61 o 
  -6   7   9       55.20       56.34      2.58 o 
  -5   7   9      113.14      116.87      3.02 o 
  -4   7   9       14.63       11.33      1.16 o 
  -3   7   9       30.72       26.25      1.57 o 
  -2   7   9      448.04      437.17      5.99 o 
  -1   7   9      167.12      156.75      2.89 o 
   0   7   9      390.08      358.31      8.24 o 
   1   7   9      164.52      153.43      4.24 o 
   2   7   9      445.88      435.21      7.08 o 
   3   7   9       27.80       29.16      1.57 o 
   4   7   9       13.91       10.55      1.20 o 
   5   7   9      111.04      110.20      2.99 o 
   6   7   9       56.06       54.69      2.61 o 
   7   7   9        8.09        6.79      1.45 o 
   8   7   9       31.62       35.79      2.90 o 
   9   7   9       16.92       27.98      5.33 o 
  -8   8   9        9.05        8.03      1.90 o 
  -7   8   9       18.42       19.25      2.15 o 
  -6   8   9        0.63       -1.07      1.07 o 
  -5   8   9       69.32       66.14      2.61 o 
  -4   8   9       45.08       49.60      2.03 o 
  -3   8   9       24.77       22.15      1.52 o 
  -2   8   9      281.85      277.89      4.90 o 
  -1   8   9      159.24      148.75      3.26 o 
   0   8   9        7.36        7.37      1.05 o 
   1   8   9      161.29      148.37      3.67 o 
   2   8   9      282.30      277.07      5.29 o 
   3   8   9       22.05       20.57      1.65 o 
   4   8   9       44.05       47.71      2.07 o 
   5   8   9       66.90       60.78      2.49 o 
   6   8   9        0.85        2.14      1.24 o 
   7   8   9       18.17       19.42      2.01 o 
   8   8   9        8.90       10.38      2.15 o 
  -8   9   9       15.70       17.41      2.80 o 
  -7   9   9        7.80        9.33      2.00 o 
  -6   9   9       14.90       17.90      2.39 o 
  -5   9   9       84.64       82.93      3.65 o 
  -4   9   9      107.45      100.53      3.13 o 
  -3   9   9       62.39       60.56      2.26 o 
  -2   9   9      135.04      139.69      3.69 o 
  -1   9   9        4.22        5.85      1.24 o 
   0   9   9        0.03       -0.77      0.77 o 
   1   9   9        4.76        5.86      1.35 o 
   2   9   9      136.21      146.65      3.89 o 
   3   9   9       62.93       56.83      2.49 o 
   4   9   9      107.85       99.62      3.28 o 
   5   9   9       84.59       84.22      3.55 o 
   6   9   9       14.72       13.99      2.00 o 
   7   9   9        7.50        9.25      1.89 o 
   8   9   9       15.52       20.90      3.51 o 
  -7  10   9       48.56       53.44      2.96 o 
  -6  10   9        2.22        0.79      1.35 o 
  -5  10   9       19.20       22.19      2.24 o 
  -4  10   9        9.77        7.23      1.41 o 
  -3  10   9       35.10       30.03      2.04 o 
  -2  10   9       29.37       26.40      1.89 o 
  -1  10   9       58.98       53.86      2.38 o 
   0  10   9       96.27      103.77      3.21 o 
   1  10   9       61.23       53.08      2.29 o 
   2  10   9       30.71       24.23      1.89 o 
   3  10   9       35.34       30.03      2.11 o 
   4  10   9        9.76        8.83      1.55 o 
   5  10   9       20.12       18.14      2.17 o 
   6  10   9        2.38       -1.06      1.56 o 
   7  10   9       49.58       59.30      3.55 o 
  -7  11   9        8.85        9.99      3.03 o 
  -6  11   9       17.05       17.70      2.03 o 
  -5  11   9        7.59        6.88      1.59 o 
  -4  11   9       16.57       17.82      1.89 o 
  -3  11   9      127.85      120.67      4.07 o 
  -2  11   9      145.65      149.00      4.48 o 
  -1  11   9      113.78      116.77      6.21 o 
   0  11   9      286.84      278.89      5.77 o 
   1  11   9      111.02      113.30      4.27 o 
   2  11   9      147.41      156.56      4.40 o 
   3  11   9      127.01      119.23      4.31 o 
   4  11   9       16.57       18.23      1.99 o 
   5  11   9        7.72        4.97      1.72 o 
   6  11   9       16.98       22.96      2.57 o 
  -6  12   9       32.34       34.27      3.98 o 
  -5  12   9        1.01        3.75      1.45 o 
  -4  12   9       22.70       29.66      2.74 o 
  -3  12   9       21.98       24.21      2.40 o 
  -2  12   9        9.48        9.04      1.73 o 
  -1  12   9       28.38       34.90      2.48 o 
   0  12   9      154.15      151.91      4.23 o 
   1  12   9       28.20       31.61      2.78 o 
   2  12   9        9.87        9.72      1.58 o 
   3  12   9       20.85       20.49      1.99 o 
   4  12   9       23.28       26.29      3.08 o 
   5  12   9        1.02        0.33      1.73 o 
   6  12   9       32.42       33.97      6.00 o 
  -5  13   9        8.33        1.33      3.33 o 
  -4  13   9       12.86        9.91      2.96 o 
  -3  13   9        9.36       11.49      2.40 o 
  -2  13   9        8.24        7.93      1.90 o 
  -1  13   9       22.36       28.60      2.88 o 
   0  13   9      109.90      105.11      3.57 o 
   1  13   9       22.59       23.85      2.40 o 
   2  13   9        8.18        8.36      1.79 o 
   3  13   9        9.02       15.22      1.99 o 
   4  13   9       12.61       13.79      2.85 o 
   5  13   9        7.91        7.99      4.00 o 
  -3  14   9        1.02        2.00      2.66 o 
  -2  14   9       11.69       14.16      2.42 o 
  -1  14   9        3.32        6.30      1.81 o 
   0  14   9       12.19       18.19      2.80 o 
   1  14   9        3.30        2.16      2.15 o 
   2  14   9       11.64       15.39      3.37 o 
   3  14   9        0.97       -1.65      1.65 o 
   1  15   9       11.03       14.03      3.68 o 
   0   0  10      407.70      411.76      6.74 o 
   1   0  10     5210.40     5546.33     54.67 o 
   2   0  10       69.45       61.14      1.26 o 
   3   0  10      540.48      641.40      7.16 o 
   4   0  10       34.11       29.84      1.19 o 
   5   0  10      263.90      268.14      4.57 o 
   6   0  10      662.78      630.45     10.00 o 
   7   0  10       11.44       14.86      1.54 o 
   8   0  10        4.37        6.57      1.52 o 
   9   0  10       12.05       15.66      2.15 o 
 -10   1  10       29.46       32.48      4.24 o 
  -9   1  10        0.23        1.41      1.47 o 
  -8   1  10        5.43        7.41      1.83 o 
  -7   1  10      112.33      105.28      3.26 o 
  -6   1  10     1018.15     1002.45     14.59 o 
  -5   1  10      147.02      150.02      3.57 o 
  -4   1  10      868.98      903.09     11.45 o 
  -3   1  10       18.26       15.90      0.73 o 
  -2   1  10     1792.36     1994.04     19.04 o 
  -1   1  10       97.95       83.04      1.52 o 
   0   1  10       63.78       80.29      1.49 o 
   1   1  10      104.62       89.43      1.61 o 
   2   1  10     1800.20     1985.42     21.61 o 
   3   1  10       20.24       17.73      0.91 o 
   4   1  10      887.53      911.83     13.38 o 
   5   1  10      148.57      159.40      3.20 o 
   6   1  10     1020.05      999.30     13.18 o 
   7   1  10      114.60      103.94      2.89 o 
   8   1  10        5.94        6.69      1.61 o 
   9   1  10        0.30       -2.00      2.83 o 
  -9   2  10        5.00        2.98      1.61 o 
  -8   2  10       49.32       50.15      3.25 o 
  -7   2  10      135.85      137.54      5.96 o 
  -6   2  10      355.23      337.69      6.25 o 
  -5   2  10      120.02      119.00      2.71 o 
  -4   2  10       12.73       15.44      0.93 o 
  -3   2  10      489.05      456.01      5.42 o 
  -2   2  10      251.93      275.46      3.52 o 
  -1   2  10     1119.98     1166.55     12.09 o 
   0   2  10      519.00      460.23      5.26 o 
   1   2  10     1134.00     1168.33     13.05 o 
   2   2  10      247.88      264.12      3.72 o 
   3   2  10      497.13      459.07      6.33 o 
   4   2  10       12.25       12.65      0.91 o 
   5   2  10      113.94      105.95      2.71 o 
   6   2  10      348.09      337.48      5.66 o 
   7   2  10      138.57      133.35      3.79 o 
   8   2  10       49.24       50.31      2.82 o 
   9   2  10        5.13        3.74      3.67 o 
  -9   3  10       60.18       67.59      4.42 o 
  -8   3  10       33.55       36.03      2.41 o 
  -7   3  10       36.01       31.38      2.40 o 
  -6   3  10       10.40       12.03      1.45 o 
  -5   3  10       64.17       53.15      2.13 o 
  -4   3  10       42.31       33.33      1.49 o 
  -3   3  10       80.47       74.14      1.95 o 
  -2   3  10       54.43       60.57      1.36 o 
  -1   3  10       12.00       15.77      0.61 o 
   0   3  10        6.77       10.73      0.86 o 
   1   3  10       11.08       15.59      0.78 o 
   2   3  10       47.58       51.34      1.57 o 
   3   3  10       84.85       77.68      1.70 o 
   4   3  10       44.55       36.62      1.42 o 
   5   3  10       62.71       54.84      2.45 o 
   6   3  10       10.73       11.60      1.54 o 
   7   3  10       35.95       32.65      2.14 o 
   8   3  10       35.43       41.98      2.78 o 
   9   3  10       60.97       65.48      4.23 o 
  -9   4  10       10.03       14.21      2.15 o 
  -8   4  10       16.19       14.47      1.90 o 
  -7   4  10       24.70       27.58      2.40 o 
  -6   4  10       43.26       41.25      2.69 o 
  -5   4  10      134.63      123.54      2.96 o 
  -4   4  10      655.05      649.84     10.42 o 
  -3   4  10       80.91       70.37      2.03 o 
  -2   4  10     1003.79     1053.59     11.32 o 
  -1   4  10     1164.59     1193.21     12.50 o 
   0   4  10       32.05       34.53      1.01 o 
   1   4  10     1170.20     1188.31     13.45 o 
   2   4  10     1011.41     1065.91     13.09 o 
   3   4  10       83.58       74.83      2.18 o 
   4   4  10      652.29      646.27      8.97 o 
   5   4  10      136.80      123.65      2.93 o 
   6   4  10       40.67       34.12      2.09 o 
   7   4  10       25.00       25.94      2.09 o 
   8   4  10       15.50       15.01      2.00 o 
   9   4  10        9.78       11.65      2.54 o 
  -9   5  10        5.11        7.58      1.96 o 
  -8   5  10       39.59       42.58      3.42 o 
  -7   5  10       95.16       91.85      3.82 o 
  -6   5  10       56.50       52.99      2.16 o 
  -5   5  10      176.19      168.15      3.57 o 
  -4   5  10      194.27      190.38      3.75 o 
  -3   5  10      256.17      255.56      4.39 o 
  -2   5  10      361.32      339.22      4.81 o 
  -1   5  10       46.02       45.58      1.23 o 
   0   5  10     3219.61     3420.96     36.68 o 
   1   5  10       43.84       41.86      1.38 o 
   2   5  10      355.58      344.34      5.16 o 
   3   5  10      262.10      261.00      4.44 o 
   4   5  10      192.99      197.54      3.89 o 
   5   5  10      176.96      169.49      3.66 o 
   6   5  10       55.92       56.63      2.55 o 
   7   5  10       92.48       89.68      3.28 o 
   8   5  10       41.09       38.42      2.82 o 
   9   5  10        5.07        5.95      2.15 o 
  -9   6  10       28.70       27.84      3.77 o 
  -8   6  10       16.65       19.46      2.64 o 
  -7   6  10       22.70       23.81      2.26 o 
  -6   6  10       51.36       42.52      2.03 o 
  -5   6  10       34.27       30.02      1.71 o 
  -4   6  10      367.62      343.32      5.57 o 
  -3   6  10      110.14       93.66      2.49 o 
  -2   6  10      336.27      338.11      4.95 o 
  -1   6  10       31.93       32.90      1.48 o 
   0   6  10       81.69       76.81      2.56 o 
   1   6  10       34.99       36.11      1.81 o 
   2   6  10      341.82      348.75      5.28 o 
   3   6  10      112.91       96.60      2.53 o 
   4   6  10      361.80      332.97      5.56 o 
   5   6  10       35.92       31.26      1.75 o 
   6   6  10       48.35       42.71      2.38 o 
   7   6  10       22.33       22.82      2.01 o 
   8   6  10       16.80       17.97      2.09 o 
   9   6  10       28.87       33.80      4.24 o 
  -8   7  10       21.46       21.38      2.80 o 
  -7   7  10       50.23       58.59      3.15 o 
  -6   7  10       15.80       14.58      1.57 o 
  -5   7  10      210.96      191.22      4.02 o 
  -4   7  10      108.07      106.77      2.80 o 
  -3   7  10      280.61      273.54      4.75 o 
  -2   7  10      330.34      316.34      4.77 o 
  -1   7  10      142.80      133.65      2.94 o 
   0   7  10        1.81       -0.46      0.74 o 
   1   7  10      139.09      132.62      2.86 o 
   2   7  10      330.74      325.45      5.69 o 
   3   7  10      282.22      272.83      4.92 o 
   4   7  10      110.18      107.46      2.88 o 
   5   7  10      210.85      196.85      4.16 o 
   6   7  10       16.67       13.31      1.59 o 
   7   7  10       50.76       57.61      2.91 o 
   8   7  10       20.68       15.95      1.99 o 
  -8   8  10       10.39        7.99      2.31 o 
  -7   8  10       18.27       20.03      2.30 o 
  -6   8  10       15.51       14.79      1.71 o 
  -5   8  10       47.26       43.82      2.11 o 
  -4   8  10      108.62      106.63      3.43 o 
  -3   8  10      106.99       94.25      2.98 o 
  -2   8  10      117.19      126.08      3.33 o 
  -1   8  10      597.00      571.20      8.25 o 
   0   8  10      100.52       91.22      2.47 o 
   1   8  10      610.27      583.17      9.11 o 
   2   8  10      115.75      122.34      2.93 o 
   3   8  10      108.96       99.84      3.01 o 
   4   8  10      106.81      104.12      3.19 o 
   5   8  10       46.02       42.11      2.41 o 
   6   8  10       16.15       14.50      1.84 o 
   7   8  10       18.48       20.91      2.11 o 
   8   8  10       10.91        7.93      2.19 o 
  -8   9  10        3.49        5.00      2.12 o 
  -7   9  10       38.99       45.45      3.15 o 
  -6   9  10       21.12       23.49      2.09 o 
  -5   9  10       11.03       13.48      1.90 o 
  -4   9  10        7.81       10.42      1.33 o 
  -3   9  10       46.36       41.80      1.92 o 
  -2   9  10       92.61       77.87      2.73 o 
  -1   9  10       34.95       34.71      1.80 o 
   0   9  10      136.52      143.44      3.74 o 
   1   9  10       33.85       31.12      2.82 o 
   2   9  10       91.69       82.85      2.50 o 
   3   9  10       45.14       45.09      2.25 o 
   4   9  10        8.11       10.32      1.59 o 
   5   9  10       11.38       14.12      2.05 o 
   6   9  10       21.01       29.77      2.63 o 
   7   9  10       38.59       44.60      3.65 o 
  -7  10  10        1.81        1.42      1.85 o 
  -6  10  10       35.15       44.02      2.61 o 
  -5  10  10        5.22        3.33      1.56 o 
  -4  10  10        2.72        4.03      1.29 o 
  -3  10  10        0.69       -0.73      1.05 o 
  -2  10  10       17.72       18.01      1.67 o 
  -1  10  10       42.28       43.17      1.98 o 
   0  10  10      145.10      129.16      3.57 o 
   1  10  10       39.51       42.38      2.25 o 
   2  10  10       16.92       18.27      1.71 o 
   3  10  10        0.59        1.72      1.18 o 
   4  10  10        2.52        3.42      1.32 o 
   5  10  10        5.04        3.93      1.83 o 
   6  10  10       35.07       52.55      3.24 o 
   7  10  10        1.70       -0.33      2.36 o 
  -6  11  10        2.05        1.77      1.45 o 
  -5  11  10        5.04        3.49      1.54 o 
  -4  11  10       22.41       26.11      2.06 o 
  -3  11  10       14.18       11.89      1.90 o 
  -2  11  10       15.65       15.41      1.87 o 
  -1  11  10        4.94        5.58      1.41 o 
   0  11  10       11.21        7.98      1.54 o 
   1  11  10        5.28        6.20      1.73 o 
   2  11  10       14.97       16.08      1.76 o 
   3  11  10       13.36       13.60      1.84 o 
   4  11  10       21.72       25.74      2.40 o 
   5  11  10        4.88        5.04      1.73 o 
   6  11  10        2.14        0.61      1.94 o 
  -6  12  10        5.53        4.33      2.71 o 
  -5  12  10       17.21       20.83      2.68 o 
  -4  12  10        1.60        1.25      1.83 o 
  -3  12  10        6.94        5.75      1.73 o 
  -2  12  10       14.09       17.87      2.07 o 
  -1  12  10       14.64       13.31      1.69 o 
   0  12  10       44.64       42.15      2.49 o 
   1  12  10       14.07       13.17      2.50 o 
   2  12  10       13.58       15.90      1.95 o 
   3  12  10        7.14        7.05      1.62 o 
   4  12  10        1.61       -0.33      1.73 o 
   5  12  10       17.61       23.17      3.26 o 
   6  12  10        5.39        6.00      4.00 o 
  -5  13  10       14.18       17.32      4.66 o 
  -4  13  10        0.45       -1.37      1.56 o 
  -3  13  10        3.08        0.32      1.53 o 
  -2  13  10        0.28        0.59      1.47 o 
  -1  13  10        7.32       10.23      1.81 o 
   0  13  10        0.79        1.00      1.26 o 
   1  13  10        7.64        7.42      1.86 o 
   2  13  10        0.27       -1.47      1.47 o 
   3  13  10        3.30        4.49      1.66 o 
   4  13  10        0.44        0.88      1.55 o 
  -3  14  10        1.58        2.15      2.08 o 
  -2  14  10        1.29        0.05      1.61 o 
  -1  14  10       24.91       23.09      2.57 o 
   0  14  10        0.62       -1.49      2.39 o 
   1  14  10       24.89       29.77      2.90 o 
   2  14  10        1.31        1.11      1.90 o 
   3  14  10        1.63        3.41      2.15 o 
   0  15  10        0.01       -2.00      3.33 o 
   1   0  11      171.56      252.07      3.43 o 
   2   0  11     1890.15     1996.65     20.31 o 
   3   0  11        0.10       -0.22      0.42 o 
   4   0  11       94.47      101.43      3.10 o 
   5   0  11      316.15      288.99      5.92 o 
   6   0  11      207.75      206.63      4.97 o 
   7   0  11       10.89        9.34      1.49 o 
   8   0  11       55.82       62.26      3.07 o 
   9   0  11        1.15        1.43      1.76 o 
  -9   1  11        3.99        6.00      1.81 o 
  -8   1  11        1.97        1.43      2.69 o 
  -7   1  11       88.74       86.51      3.03 o 
  -6   1  11      161.95      149.16      3.81 o 
  -5   1  11      588.97      561.28      8.06 o 
  -4   1  11       98.55       94.27      2.23 o 
  -3   1  11      245.72      211.15      3.00 o 
  -2   1  11      117.32      143.23      2.98 o 
  -1   1  11      104.66      121.79      1.95 o 
   0   1  11     1092.35     1157.70     12.13 o 
   1   1  11       97.16      115.26      1.96 o 
   2   1  11      120.71      151.48      2.51 o 
   3   1  11      253.62      218.07      3.32 o 
   4   1  11       94.01       91.77      2.05 o 
   5   1  11      584.32      561.61      8.01 o 
   6   1  11      168.79      156.09      3.48 o 
   7   1  11       88.20       84.84      2.89 o 
   8   1  11        2.14        3.48      1.50 o 
   9   1  11        3.63        3.33      1.92 o 
  -9   2  11       48.06       54.23      3.31 o 
  -8   2  11        8.41        7.04      1.68 o 
  -7   2  11       57.73       60.32      2.59 o 
  -6   2  11      121.98      117.66      3.33 o 
  -5   2  11       46.61       45.22      2.14 o 
  -4   2  11      595.32      592.11     11.27 o 
  -3   2  11      422.92      417.81      5.03 o 
  -2   2  11      285.59      293.20      3.81 o 
  -1   2  11       89.66       73.29      2.21 o 
   0   2  11     2700.69     3130.12     31.26 o 
   1   2  11       89.19       72.85      1.52 o 
   2   2  11      281.62      293.95      4.48 o 
   3   2  11      426.44      415.51      5.49 o 
   4   2  11      583.43      574.37      7.36 o 
   5   2  11       46.35       42.28      1.80 o 
   6   2  11      113.60       99.50      3.15 o 
   7   2  11       57.67       58.05      2.61 o 
   8   2  11        8.44        7.52      1.56 o 
   9   2  11       48.20       52.21      4.81 o 
  -9   3  11        7.91        5.59      2.50 o 
  -8   3  11        8.69        9.64      1.81 o 
  -7   3  11      121.79      120.89      7.02 o 
  -6   3  11      194.35      176.24      5.83 o 
  -5   3  11      368.26      349.40      5.69 o 
  -4   3  11      262.22      265.41      4.47 o 
  -3   3  11      474.88      445.74      5.80 o 
  -2   3  11      194.13      189.53      2.71 o 
  -1   3  11      475.70      471.31      5.10 o 
   0   3  11     4586.66     4974.57     49.19 o 
   1   3  11      480.42      474.27      5.93 o 
   2   3  11      185.89      184.04      3.20 o 
   3   3  11      465.28      436.51      6.30 o 
   4   3  11      263.73      262.35      5.11 o 
   5   3  11      369.60      344.18      6.26 o 
   6   3  11      201.89      178.91      4.23 o 
   7   3  11      123.87      123.16      4.26 o 
   8   3  11        8.74        8.92      1.73 o 
   9   3  11        8.08       12.36      3.84 o 
  -9   4  11        5.05        6.18      1.86 o 
  -8   4  11       13.12       16.40      2.15 o 
  -7   4  11       79.02       76.24      3.41 o 
  -6   4  11      224.12      218.52      5.26 o 
  -5   4  11       99.98      100.92      2.65 o 
  -4   4  11      373.91      350.97      5.61 o 
  -3   4  11       26.70       21.39      1.23 o 
  -2   4  11      356.51      344.17      4.33 o 
  -1   4  11      186.64      183.07      2.63 o 
   0   4  11      223.13      268.27      3.50 o 
   1   4  11      185.37      184.19      2.89 o 
   2   4  11      359.35      347.58      5.16 o 
   3   4  11       26.15       19.48      1.12 o 
   4   4  11      375.56      354.54      5.66 o 
   5   4  11      100.21      101.91      2.75 o 
   6   4  11      227.03      212.88      4.88 o 
   7   4  11       78.41       81.98      3.15 o 
   8   4  11       13.99       19.44      1.95 o 
   9   4  11        5.12        5.08      2.15 o 
  -9   5  11       38.33       44.11      3.58 o 
  -8   5  11        1.46        0.46      1.76 o 
  -7   5  11       57.51       60.08      3.07 o 
  -6   5  11       41.33       41.48      2.48 o 
  -5   5  11      300.95      267.09      4.84 o 
  -4   5  11      110.13      107.09      2.71 o 
  -3   5  11       34.05       33.03      1.57 o 
  -2   5  11      695.59      705.06     11.75 o 
  -1   5  11       48.25       51.32      1.52 o 
   0   5  11       33.60       34.31      1.53 o 
   1   5  11       43.49       44.71      1.76 o 
   2   5  11      695.31      699.68     16.00 o 
   3   5  11       37.67       37.47      1.67 o 
   4   5  11      106.23      102.03      2.75 o 
   5   5  11      304.53      271.39      6.59 o 
   6   5  11       41.95       42.98      2.31 o 
   7   5  11       57.60       58.66      2.73 o 
   8   5  11        1.41        1.65      1.41 o 
   9   5  11       38.14       48.05     11.66 o 
  -9   6  11        3.89       10.66      4.00 o 
  -8   6  11        0.89        0.50      1.70 o 
  -7   6  11       45.51       42.72      2.82 o 
  -6   6  11      107.30      100.23      2.93 o 
  -5   6  11       17.66       14.91      1.43 o 
  -4   6  11      111.54      104.52      2.80 o 
  -3   6  11      141.40      127.82      3.43 o 
  -2   6  11      123.07      114.23      2.47 o 
  -1   6  11      586.57      576.47      8.11 o 
   0   6  11       81.06       76.59      2.25 o 
   1   6  11      581.29      591.47      8.68 o 
   2   6  11      120.58      104.46      2.89 o 
   3   6  11      144.97      136.22      3.02 o 
   4   6  11      104.64       98.00      2.73 o 
   5   6  11       18.43       16.33      1.59 o 
   6   6  11      102.21       94.36      4.66 o 
   7   6  11       46.47       48.07      2.68 o 
   8   6  11        0.87        0.06      1.35 o 
   9   6  11        3.71       15.99      4.66 o 
  -8   7  11       10.81       10.48      2.50 o 
  -7   7  11        4.62        7.90      1.78 o 
  -6   7  11      265.90      259.63      5.06 o 
  -5   7  11      171.83      166.87      3.80 o 
  -4   7  11      109.18      104.33      2.76 o 
  -3   7  11       33.68       34.22      1.75 o 
  -2   7  11       95.05       92.46      3.38 o 
  -1   7  11       28.54       29.71      1.57 o 
   0   7  11      109.73      111.21      2.64 o 
   1   7  11       29.58       30.94      1.52 o 
   2   7  11       99.43       92.34      2.53 o 
   3   7  11       32.03       31.29      1.89 o 
   4   7  11      107.98      104.05      2.80 o 
   5   7  11      166.66      165.76      4.60 o 
   6   7  11      265.78      247.30      6.48 o 
   7   7  11        4.44        5.81      1.54 o 
   8   7  11       10.30        5.21      1.59 o 
  -8   8  11       18.77       23.22      3.77 o 
  -7   8  11        5.44        5.06      1.68 o 
  -6   8  11       55.71       54.21      2.66 o 
  -5   8  11       19.77       19.18      1.67 o 
  -4   8  11      108.92       93.52      2.76 o 
  -3   8  11       25.20       19.95      1.52 o 
  -2   8  11       31.53       29.10      1.89 o 
  -1   8  11       37.04       40.51      2.76 o 
   0   8  11       62.31       57.15      3.17 o 
   1   8  11       36.44       36.08      1.95 o 
   2   8  11       30.66       26.49      1.55 o 
   3   8  11       25.40       22.79      1.71 o 
   4   8  11      109.12      107.45      3.26 o 
   5   8  11       20.51       16.36      1.79 o 
   6   8  11       56.07       52.65      3.66 o 
   7   8  11        5.89        9.16      1.71 o 
   8   8  11       18.44       28.20      3.98 o 
  -7   9  11        1.63        2.17      1.73 o 
  -6   9  11       47.67       45.67      2.66 o 
  -5   9  11       12.79       13.68      1.76 o 
  -4   9  11       44.87       39.62      2.06 o 
  -3   9  11      172.69      162.11      3.76 o 
  -2   9  11       17.92       21.52      1.76 o 
  -1   9  11      264.23      233.94      4.44 o 
   0   9  11       11.37       13.32      1.54 o 
   1   9  11      263.58      244.85      5.05 o 
   2   9  11       17.63       18.70      1.71 o 
   3   9  11      170.36      158.57      4.03 o 
   4   9  11       43.23       41.17      2.29 o 
   5   9  11       12.59       14.70      2.07 o 
   6   9  11       47.32       52.64      3.31 o 
   7   9  11        1.54        1.02      1.68 o 
  -7  10  11       15.56       24.32      3.03 o 
  -6  10  11        8.09        7.44      1.59 o 
  -5  10  11        2.86        3.57      1.56 o 
  -4  10  11       12.40       15.13      1.76 o 
  -3  10  11       40.62       49.37      2.54 o 
  -2  10  11       10.61       11.00      1.49 o 
  -1  10  11        9.65        8.23      1.38 o 
   0  10  11       11.17       12.81      1.72 o 
   1  10  11        9.61       11.80      1.73 o 
   2  10  11       10.49       10.78      1.59 o 
   3  10  11       40.35       45.52      2.78 o 
   4  10  11       11.74       17.46      1.76 o 
   5  10  11        3.16        4.75      1.54 o 
   6  10  11        7.78        7.26      1.90 o 
   7  10  11       15.12       16.65      5.33 o 
  -6  11  11        0.29        1.82      1.45 o 
  -5  11  11       22.14       26.95      2.48 o 
  -4  11  11       10.22       12.46      1.71 o 
  -3  11  11       33.89       34.84      2.57 o 
  -2  11  11       65.45       76.00      2.96 o 
  -1  11  11       18.60       17.77      1.79 o 
   0  11  11      196.93      204.40      4.88 o 
   1  11  11       19.22       16.78      2.07 o 
   2  11  11       64.29       74.55      4.59 o 
   3  11  11       33.91       35.37      2.29 o 
   4  11  11       10.25       13.06      2.21 o 
   5  11  11       22.05       29.22      3.17 o 
   6  11  11        0.24        3.60      2.03 o 
  -5  12  11        3.41        6.12      1.65 o 
  -4  12  11       20.35       27.70      2.57 o 
  -3  12  11        6.55        2.55      1.56 o 
  -2  12  11       24.01       27.26      2.48 o 
  -1  12  11       13.93       14.57      1.71 o 
   0  12  11        4.06        2.97      1.38 o 
   1  12  11       13.58       14.98      2.15 o 
   2  12  11       24.59       27.49      2.50 o 
   3  12  11        6.84        4.62      1.45 o 
   4  12  11       20.79       29.87      2.68 o 
   5  12  11        3.29        6.16      2.15 o 
  -4  13  11        3.24        0.45      2.46 o 
  -3  13  11        4.04        9.03      1.96 o 
  -2  13  11        7.85       15.01      2.23 o 
  -1  13  11       49.66       50.36      3.37 o 
   0  13  11       11.69        7.99      2.00 o 
   1  13  11       50.62       50.75      3.33 o 
   2  13  11        7.83       12.81      2.23 o 
   3  13  11        4.16        6.04      2.07 o 
   4  13  11        3.42        3.74      2.12 o 
  -3  14  11        0.31        1.33      2.83 o 
  -2  14  11        6.40        9.11      2.24 o 
  -1  14  11       38.28       34.83      3.08 o 
   0  14  11        0.01       -0.58      1.85 o 
   1  14  11       38.07       45.78      3.24 o 
   2  14  11        6.37        0.33      2.24 o 
   0   0  12     3461.28     4039.77     56.70 o 
   1   0  12     1595.05     1761.08     18.04 o 
   2   0  12      546.70      536.90      6.65 o 
   3   0  12      141.29      109.70      2.20 o 
   4   0  12       76.85       83.27      2.24 o 
   5   0  12       33.61       45.67      2.13 o 
   6   0  12      582.42      592.57      9.58 o 
   7   0  12      100.64      101.67      3.28 o 
   8   0  12       16.77       14.47      2.63 o 
   9   0  12        2.69        1.44      2.33 o 
  -9   1  12        0.97        2.44      2.62 o 
  -8   1  12       14.13       13.59      1.96 o 
  -7   1  12       13.43       11.69      1.65 o 
  -6   1  12       38.00       39.05      2.14 o 
  -5   1  12      445.65      442.73      7.56 o 
  -4   1  12       91.95       87.16      2.35 o 
  -3   1  12      952.82      978.50     10.58 o 
  -2   1  12      199.08      195.75      2.56 o 
  -1   1  12     2049.65     2189.01     22.16 o 
   0   1  12      668.30      737.20      8.12 o 
   1   1  12     2031.99     2177.53     22.19 o 
   2   1  12      187.40      179.66      2.97 o 
   3   1  12      946.37      961.67     11.28 o 
   4   1  12       93.47       85.99      2.05 o 
   5   1  12      456.55      459.67      7.80 o 
   6   1  12       38.71       35.90      1.78 o 
   7   1  12       13.29       15.28      1.83 o 
   8   1  12       13.42       15.88      2.07 o 
   9   1  12        0.91       -0.44      1.92 o 
  -9   2  12       10.18       13.03      2.07 o 
  -8   2  12       26.43       31.56      2.57 o 
  -7   2  12        4.82        5.75      1.35 o 
  -6   2  12       88.20       86.76      3.15 o 
  -5   2  12      132.45      121.21      3.33 o 
  -4   2  12        2.62        1.74      0.85 o 
  -3   2  12       71.97       72.48      2.09 o 
  -2   2  12      133.94      140.76      2.12 o 
  -1   2  12      877.55      944.50     10.12 o 
   0   2  12     3297.73     3527.81     35.21 o 
   1   2  12      895.90      949.70     10.21 o 
   2   2  12      139.20      143.35      4.42 o 
   3   2  12       69.02       65.51      1.68 o 
   4   2  12        2.77        2.00      0.74 o 
   5   2  12      129.19      122.82      3.39 o 
   6   2  12       86.30       83.15      2.85 o 
   7   2  12        4.90        5.27      1.60 o 
   8   2  12       26.81       30.33      2.57 o 
   9   2  12        9.90       11.63      2.54 o 
  -9   3  12       10.05       15.28      2.32 o 
  -8   3  12       25.34       30.31      2.54 o 
  -7   3  12        2.52       -0.08      1.66 o 
  -6   3  12       52.25       47.86      2.25 o 
  -5   3  12       52.56       42.02      1.99 o 
  -4   3  12      106.59      100.71      2.48 o 
  -3   3  12      130.23      130.36      2.78 o 
  -2   3  12      212.66      213.72      3.10 o 
  -1   3  12      931.06      983.49     10.43 o 
   0   3  12      250.66      238.15      3.24 o 
   1   3  12      930.84      985.62     10.56 o 
   2   3  12      212.33      210.87      3.62 o 
   3   3  12      128.62      128.85      2.80 o 
   4   3  12      106.90       98.27      2.53 o 
   5   3  12       55.82       42.07      2.09 o 
   6   3  12       51.44       44.79      2.31 o 
   7   3  12        2.25        1.16      1.14 o 
   8   3  12       25.78       25.92      2.11 o 
   9   3  12        9.71       11.29      2.54 o 
  -9   4  12        1.95        1.96      2.03 o 
  -8   4  12        5.68        6.82      1.68 o 
  -7   4  12        6.42       10.30      2.02 o 
  -6   4  12       63.88       56.38      2.51 o 
  -5   4  12      261.94      234.34      5.46 o 
  -4   4  12      148.10      147.44      3.20 o 
  -3   4  12      393.37      373.03      5.75 o 
  -2   4  12      212.54      193.34      7.00 o 
  -1   4  12       95.98       96.79      2.34 o 
   0   4  12        2.70        4.27      0.65 o 
   1   4  12       93.62       94.02      1.99 o 
   2   4  12      199.28      191.31      3.48 o 
   3   4  12      389.12      369.48      5.65 o 
   4   4  12      138.53      141.07      3.16 o 
   5   4  12      262.76      238.13      4.47 o 
   6   4  12       66.80       61.80      2.68 o 
   7   4  12        6.99        7.48      1.35 o 
   8   4  12        5.77        7.56      1.54 o 
   9   4  12        1.97        5.33      3.33 o 
  -9   5  12        4.12        6.66      2.83 o 
  -8   5  12       27.28       29.44      2.63 o 
  -7   5  12        5.10        3.63      1.47 o 
  -6   5  12      106.67       89.90      3.07 o 
  -5   5  12       78.76       75.78      2.83 o 
  -4   5  12       21.32       17.75      1.40 o 
  -3   5  12      694.02      677.94      9.33 o 
  -2   5  12      392.05      375.43      5.73 o 
  -1   5  12      232.78      189.57      3.49 o 
   0   5  12       99.78       92.97      2.23 o 
   1   5  12      229.94      186.07      3.67 o 
   2   5  12      392.03      373.22      8.21 o 
   3   5  12      687.93      667.82      9.15 o 
   4   5  12       20.42       17.23      1.40 o 
   5   5  12       79.00       79.31      2.49 o 
   6   5  12      106.81       90.54      3.94 o 
   7   5  12        5.44        6.39      1.49 o 
   8   5  12       28.12       28.87      2.41 o 
   9   5  12        4.04        6.66      4.00 o 
  -8   6  12       14.38       16.00      2.64 o 
  -7   6  12       35.58       37.38      2.82 o 
  -6   6  12       31.51       40.95      2.38 o 
  -5   6  12       25.64       25.49      2.31 o 
  -4   6  12       50.21       44.32      1.92 o 
  -3   6  12       17.69       17.95      1.40 o 
  -2   6  12      406.20      415.81      6.28 o 
  -1   6  12      240.77      244.34      4.34 o 
   0   6  12       42.12       45.44      1.72 o 
   1   6  12      240.73      245.57      4.14 o 
   2   6  12      405.58      406.76      6.24 o 
   3   6  12       18.03       18.82      1.59 o 
   4   6  12       49.69       45.97      1.98 o 
   5   6  12       26.49       24.94      1.71 o 
   6   6  12       31.04       40.14      2.43 o 
   7   6  12       36.21       37.86      2.61 o 
   8   6  12       13.77       17.34      2.06 o 
  -8   7  12        8.81       11.64      2.50 o 
  -7   7  12       10.77       11.63      2.31 o 
  -6   7  12        0.55       -0.62      1.19 o 
  -5   7  12      430.70      398.34      6.75 o 
  -4   7  12       14.26       14.38      1.40 o 
  -3   7  12      263.85      234.02      4.87 o 
  -2   7  12      100.75       88.94      2.79 o 
  -1   7  12     1151.61     1143.42     14.77 o 
   0   7  12       69.45       66.06      4.04 o 
   1   7  12     1164.43     1163.07     16.02 o 
   2   7  12      100.87       87.40      2.42 o 
   3   7  12      264.19      238.76      4.94 o 
   4   7  12       13.00       11.06      1.45 o 
   5   7  12      428.58      405.32      6.79 o 
   6   7  12        0.67        0.75      1.24 o 
   7   7  12       10.57       12.58      1.76 o 
   8   7  12        8.78        8.44      1.80 o 
  -8   8  12       17.51        9.33      4.00 o 
  -7   8  12       48.76       48.21      4.14 o 
  -6   8  12       32.97       34.22      2.63 o 
  -5   8  12       29.61       25.24      1.74 o 
  -4   8  12        8.75       10.50      1.40 o 
  -3   8  12        8.10        9.14      1.25 o 
  -2   8  12      113.68      109.64      4.10 o 
  -1   8  12      204.85      187.12      3.85 o 
   0   8  12      164.45      165.11      3.98 o 
   1   8  12      202.89      187.75      4.27 o 
   2   8  12      107.65      105.26      2.73 o 
   3   8  12        8.27        7.44      1.26 o 
   4   8  12        9.27       10.65      1.45 o 
   5   8  12       28.45       21.96      1.89 o 
   6   8  12       32.01       33.77      2.82 o 
   7   8  12       48.23       46.77      3.24 o 
  -7   9  12       11.73       17.25      2.38 o 
  -6   9  12       41.52       41.93      2.55 o 
  -5   9  12       33.76       29.51      2.25 o 
  -4   9  12        4.69        5.35      1.16 o 
  -3   9  12       49.37       46.67      2.43 o 
  -2   9  12       66.86       55.29      2.49 o 
  -1   9  12       67.97       64.62      2.35 o 
   0   9  12      511.49      536.48      8.93 o 
   1   9  12       67.26       63.22      3.00 o 
   2   9  12       64.62       56.33      2.55 o 
   3   9  12       48.99       44.67      2.47 o 
   4   9  12        4.80        7.56      1.38 o 
   5   9  12       34.31       25.80      2.19 o 
   6   9  12       42.44       43.13      3.07 o 
   7   9  12       11.77       14.45      2.30 o 
  -7  10  12        3.58        6.63      2.42 o 
  -6  10  12       19.64       19.17      2.19 o 
  -5  10  12        3.22        4.21      1.61 o 
  -4  10  12        0.52        0.39      1.24 o 
  -3  10  12        0.19        1.08      1.11 o 
  -2  10  12       20.88       20.25      1.97 o 
  -1  10  12        9.93       12.47      1.59 o 
   0  10  12       73.21       68.32      2.73 o 
   1  10  12       10.14       13.70      1.90 o 
   2  10  12       20.27       20.94      1.80 o 
   3  10  12        0.24        0.36      1.24 o 
   4  10  12        0.52        0.63      1.27 o 
   5  10  12        3.29        4.25      1.45 o 
   6  10  12       19.61       27.35      2.66 o 
  -6  11  12        3.02        4.05      1.86 o 
  -5  11  12        3.62        4.14      1.74 o 
  -4  11  12       13.47       15.87      2.07 o 
  -3  11  12       11.82       14.48      2.07 o 
  -2  11  12       25.41       25.89      2.03 o 
  -1  11  12       24.06       21.90      1.95 o 
   0  11  12       17.57       19.98      1.84 o 
   1  11  12       22.96       21.31      2.23 o 
   2  11  12       25.58       28.25      2.48 o 
   3  11  12       12.10       13.15      1.79 o 
   4  11  12       13.11       16.65      2.20 o 
   5  11  12        3.62        3.09      1.57 o 
   6  11  12        2.88        4.88      2.71 o 
  -5  12  12       39.78       44.36      3.81 o 
  -4  12  12        2.61        2.19      1.56 o 
  -3  12  12        0.52        2.09      1.52 o 
  -2  12  12        6.63        6.72      1.81 o 
  -1  12  12       32.03       27.32      2.19 o 
   0  12  12       28.25       29.43      2.38 o 
   1  12  12       31.36       29.55      2.63 o 
   2  12  12        6.53        6.00      1.90 o 
   3  12  12        0.56        2.41      1.41 o 
   4  12  12        2.66        3.05      1.89 o 
   5  12  12       39.35       51.29      6.66 o 
  -4  13  12        1.90        3.39      2.56 o 
  -3  13  12        4.81        2.15      1.81 o 
  -2  13  12        0.36        1.37      1.68 o 
  -1  13  12       82.13       94.89      4.15 o 
   0  13  12        0.74        2.22      1.92 o 
   1  13  12       82.54       92.42      6.35 o 
   2  13  12        0.38        1.51      1.78 o 
   3  13  12        4.68        4.04      2.88 o 
   4  13  12        1.91        2.66      3.33 o 
  -2  14  12       12.69       16.22      3.51 o 
  -1  14  12        4.24        5.00      2.83 o 
   0  14  12        7.23       13.68      3.30 o 
   1  14  12        4.24        4.65      2.35 o 
   2  14  12       12.83       26.10      3.32 o 
   1   0  13     1962.66     1948.93     19.93 o 
   2   0  13      594.08      622.57      7.08 o 
   3   0  13      450.81      418.84      5.60 o 
   4   0  13      134.03      123.78      3.13 o 
   5   0  13       12.81       15.32      1.33 o 
   6   0  13       25.11       28.61      2.67 o 
   7   0  13       27.23       30.28      2.14 o 
   8   0  13       42.74       50.39      3.07 o 
   9   0  13       96.62      106.02      5.25 o 
  -9   1  13       25.86       27.29      3.32 o 
  -8   1  13       29.95       30.35      3.37 o 
  -7   1  13       21.17       23.39      1.89 o 
  -6   1  13       17.74       19.54      1.79 o 
  -5   1  13      606.64      593.61      9.60 o 
  -4   1  13      347.90      314.72      5.14 o 
  -3   1  13       58.97       58.07      1.46 o 
  -2   1  13       61.77       57.00      1.52 o 
  -1   1  13      102.57      109.14      1.91 o 
   0   1  13       10.42       12.96      0.80 o 
   1   1  13       96.81      101.87      1.90 o 
   2   1  13       59.02       55.99      1.42 o 
   3   1  13       62.97       61.87      1.74 o 
   4   1  13      346.27      314.13      5.06 o 
   5   1  13      611.14      585.26      8.50 o 
   6   1  13       19.46       17.78      1.65 o 
   7   1  13       22.55       19.17      2.07 o 
   8   1  13       29.13       32.18      2.57 o 
   9   1  13       26.36       30.59      3.60 o 
  -9   2  13        3.39        6.43      1.96 o 
  -8   2  13        5.46        7.04      2.02 o 
  -7   2  13       90.32       86.10      3.03 o 
  -6   2  13       89.53       85.51      4.57 o 
  -5   2  13      400.65      384.82      6.84 o 
  -4   2  13      692.64      660.84     10.12 o 
  -3   2  13       18.51       19.95      1.98 o 
  -2   2  13       93.91      101.53      2.10 o 
  -1   2  13      327.24      341.41      4.28 o 
   0   2  13       21.54       32.17      1.09 o 
   1   2  13      330.00      339.25      4.32 o 
   2   2  13       90.32       97.52      2.08 o 
   3   2  13       17.61       17.88      1.00 o 
   4   2  13      685.58      650.17      8.96 o 
   5   2  13      387.32      360.28      6.73 o 
   6   2  13       88.39       85.18      3.06 o 
   7   2  13       87.69       86.42      3.09 o 
   8   2  13        5.59        6.83      1.67 o 
   9   2  13        3.34        2.74      2.69 o 
  -9   3  13        2.84        6.66      2.51 o 
  -8   3  13        5.42        5.44      1.73 o 
  -7   3  13       15.31       18.85      1.84 o 
  -6   3  13      264.84      251.24      5.29 o 
  -5   3  13       61.36       68.57      2.55 o 
  -4   3  13        8.97        7.85      1.05 o 
  -3   3  13      118.27      114.21      2.62 o 
  -2   3  13      151.15      140.10      3.02 o 
  -1   3  13      234.90      221.50      3.71 o 
   0   3  13      168.53      190.88      2.79 o 
   1   3  13      231.91      218.16      3.14 o 
   2   3  13      149.66      135.68      3.61 o 
   3   3  13      120.48      113.75      2.62 o 
   4   3  13       11.54       10.66      1.05 o 
   5   3  13       63.57       64.77      4.48 o 
   6   3  13      264.69      250.79      6.96 o 
   7   3  13       16.28       20.37      1.84 o 
   8   3  13        4.99        9.26      1.90 o 
   9   3  13        2.96        2.00      4.00 o 
  -9   4  13        3.72        6.00      2.83 o 
  -8   4  13       67.13       57.69      3.36 o 
  -7   4  13       27.46       30.64      3.56 o 
  -6   4  13       97.27       95.83      3.19 o 
  -5   4  13       13.01        9.97      1.35 o 
  -4   4  13        4.04        4.23      0.97 o 
  -3   4  13       65.76       55.38      1.92 o 
  -2   4  13      177.66      152.47      3.54 o 
  -1   4  13       13.03       16.56      1.18 o 
   0   4  13       11.34        8.58      0.77 o 
   1   4  13       15.54       18.61      0.92 o 
   2   4  13      179.14      152.38      2.82 o 
   3   4  13       67.89       59.07      1.98 o 
   4   4  13        3.65        3.00      0.97 o 
   5   4  13       13.74       11.29      1.41 o 
   6   4  13       97.70       93.44      3.88 o 
   7   4  13       25.97       28.83      2.19 o 
   8   4  13       66.74       66.52      4.01 o 
   9   4  13        3.39       10.66      4.00 o 
  -8   5  13        0.81       -1.44      1.44 o 
  -7   5  13        0.39       -0.04      1.63 o 
  -6   5  13       52.11       54.99      2.49 o 
  -5   5  13      219.98      193.04      4.70 o 
  -4   5  13       94.62       86.78      3.45 o 
  -3   5  13      296.83      279.90      6.53 o 
  -2   5  13      499.61      491.71      7.71 o 
  -1   5  13      174.58      172.06      3.44 o 
   0   5  13      721.98      649.18      8.04 o 
   1   5  13      172.60      168.27      5.60 o 
   2   5  13      495.84      481.77      7.02 o 
   3   5  13      301.54      292.70      4.88 o 
   4   5  13       92.82       82.86      2.53 o 
   5   5  13      221.10      194.61      4.11 o 
   6   5  13       52.38       57.67      2.68 o 
   7   5  13        0.42        0.68      1.27 o 
   8   5  13        0.66        0.06      1.35 o 
  -8   6  13        8.59        7.88      2.24 o 
  -7   6  13       93.54       95.69      5.67 o 
  -6   6  13       63.43       58.97      2.66 o 
  -5   6  13      421.05      394.22      6.56 o 
  -4   6  13       97.88       86.99      2.57 o 
  -3   6  13      193.58      168.45      3.62 o 
  -2   6  13       16.25       15.42      1.45 o 
  -1   6  13       84.57       71.89      2.30 o 
   0   6  13     1026.36     1035.38     14.71 o 
   1   6  13       85.26       75.63      2.18 o 
   2   6  13       14.97       13.44      1.16 o 
   3   6  13      192.53      168.03      3.98 o 
   4   6  13       96.11       89.65      2.88 o 
   5   6  13      426.12      406.62      6.75 o 
   6   6  13       61.20       56.73      2.68 o 
   7   6  13       95.58       94.60      3.57 o 
   8   6  13        8.55       11.05      1.84 o 
  -8   7  13        0.47       -0.67      2.66 o 
  -7   7  13       12.94       12.61      2.42 o 
  -6   7  13       33.62       33.69      2.07 o 
  -5   7  13      105.33       97.72      2.98 o 
  -4   7  13       64.57       55.60      2.21 o 
  -3   7  13       67.48       65.29      2.33 o 
  -2   7  13       57.05       57.82      2.49 o 
  -1   7  13      120.60      108.90      2.85 o 
   0   7  13     1018.36      959.58     15.95 o 
   1   7  13      116.79      104.42      3.15 o 
   2   7  13       55.23       55.51      2.06 o 
   3   7  13       66.68       68.13      2.49 o 
   4   7  13       65.64       57.92      2.55 o 
   5   7  13      109.01       93.51      3.21 o 
   6   7  13       36.47       36.11      2.66 o 
   7   7  13       13.43       13.06      1.80 o 
   8   7  13        0.47        3.92      2.03 o 
  -7   8  13       13.54       11.71      2.42 o 
  -6   8  13       28.16       32.17      3.17 o 
  -5   8  13       94.02       86.21      2.79 o 
  -4   8  13       23.49       24.89      1.67 o 
  -3   8  13       76.89       70.25      2.79 o 
  -2   8  13      187.00      180.40      4.23 o 
  -1   8  13       41.05       41.57      1.98 o 
   0   8  13     1796.69     1820.61     24.72 o 
   1   8  13       39.76       38.23      2.33 o 
   2   8  13      182.21      181.01      3.83 o 
   3   8  13       78.10       72.89      4.76 o 
   4   8  13       23.15       20.51      1.89 o 
   5   8  13       92.07       88.48      3.19 o 
   6   8  13       29.16       27.76      2.63 o 
   7   8  13       13.16       11.10      2.12 o 
  -7   9  13       16.78       18.79      9.66 o 
  -6   9  13       21.60       21.20      2.57 o 
  -5   9  13        3.97        2.93      1.29 o 
  -4   9  13        7.32        6.29      1.30 o 
  -3   9  13        9.21        9.93      1.54 o 
  -2   9  13       84.68       91.47      3.13 o 
  -1   9  13       14.91       17.51      1.79 o 
   0   9  13       80.32       71.52      3.15 o 
   1   9  13       13.72       15.27      1.90 o 
   2   9  13       84.08       88.14      3.68 o 
   3   9  13        8.61        6.47      1.28 o 
   4   9  13        7.49        5.33      1.35 o 
   5   9  13        3.74        0.41      1.29 o 
   6   9  13       21.73       19.96      2.48 o 
   7   9  13       17.12       19.13      3.51 o 
  -6  10  13        8.02        8.07      1.76 o 
  -5  10  13       44.41       44.74      2.59 o 
  -4  10  13       14.35       16.95      1.71 o 
  -3  10  13       27.24       31.63      2.19 o 
  -2  10  13        9.29        7.73      1.49 o 
  -1  10  13       27.94       25.39      1.95 o 
   0  10  13        7.70        5.57      1.61 o 
   1  10  13       27.28       21.91      2.38 o 
   2  10  13        9.22       10.79      1.73 o 
   3  10  13       26.74       28.09      2.06 o 
   4  10  13       14.47       16.92      2.15 o 
   5  10  13       45.29       50.43      2.73 o 
   6  10  13        8.21       10.05      2.12 o 
  -6  11  13        4.43        7.63      2.42 o 
  -5  11  13        0.52        2.35      1.56 o 
  -4  11  13        1.33        0.33      1.47 o 
  -3  11  13        2.01        2.00      1.80 o 
  -2  11  13       19.05       19.11      2.38 o 
  -1  11  13        0.55        0.80      1.19 o 
   0  11  13       12.79       11.03      1.90 o 
   1  11  13        0.68       -0.44      1.47 o 
   2  11  13       19.26       20.92      2.33 o 
   3  11  13        1.99        4.13      1.40 o 
   4  11  13        1.32        2.74      1.26 o 
   5  11  13        0.66        0.35      1.83 o 
   6  11  13        4.71        9.33      4.66 o 
  -5  12  13        5.39        0.67      4.00 o 
  -4  12  13       17.63       23.97      2.57 o 
  -3  12  13        4.70        1.90      2.31 o 
  -2  12  13       42.48       44.64      2.71 o 
  -1  12  13       30.08       30.31      2.36 o 
   0  12  13        0.84        1.95      1.76 o 
   1  12  13       30.32       31.34      2.74 o 
   2  12  13       42.76       47.62      4.04 o 
   3  12  13        4.56        5.20      1.90 o 
   4  12  13       17.59       20.62      2.19 o 
   5  12  13        5.12        4.54      2.56 o 
  -4  13  13        5.45        7.99      4.66 o 
  -3  13  13        3.57        6.33      2.00 o 
  -2  13  13       11.57       13.05      2.23 o 
  -1  13  13        9.24       18.33      2.19 o 
   0  13  13        0.70       -0.07      1.47 o 
   1  13  13        9.27       17.53      2.33 o 
   2  13  13       11.34       13.30      2.30 o 
   3  13  13        3.57        5.99      2.40 o 
  -2  14  13        8.77        7.33      4.66 o 
  -1  14  13       26.67       33.31      6.00 o 
   0  14  13       21.53       18.65      5.33 o 
   1  14  13       26.97       29.96      3.32 o 
   2  14  13        8.65        6.66      5.33 o 
   0   0  14      743.71      842.06     13.15 o 
   1   0  14        1.33        2.15      0.71 o 
   2   0  14      145.10      169.16      3.46 o 
   3   0  14      899.95      913.99     10.92 o 
   4   0  14      232.71      254.67      4.57 o 
   5   0  14     1442.41     1429.22     18.07 o 
   6   0  14       50.54       45.10      2.31 o 
   7   0  14       24.36       29.66      2.50 o 
   8   0  14        0.70        2.55      1.47 o 
   9   0  14       26.57       38.64      6.66 o 
  -9   1  14       10.57       13.68      3.30 o 
  -8   1  14       10.56        8.07      2.15 o 
  -7   1  14        3.60        3.72      1.24 o 
  -6   1  14        8.35       10.57      1.41 o 
  -5   1  14       96.33       93.70      3.42 o 
  -4   1  14      180.82      176.76      3.51 o 
  -3   1  14       80.95       71.69      1.84 o 
  -2   1  14      468.51      475.84      7.23 o 
  -1   1  14       73.26       65.68      2.27 o 
   0   1  14      921.79      935.69     10.15 o 
   1   1  14       80.23       72.34      1.66 o 
   2   1  14      481.82      488.91      5.79 o 
   3   1  14       83.37       75.37      2.14 o 
   4   1  14      174.08      156.77      3.38 o 
   5   1  14       92.06       89.77      2.91 o 
   6   1  14        8.72        7.14      1.65 o 
   7   1  14        3.56        4.73      2.12 o 
   8   1  14       11.04       16.37      2.07 o 
   9   1  14       10.68       13.99      4.66 o 
  -9   2  14        0.49       -2.66      2.66 o 
  -8   2  14       12.14       17.26      2.15 o 
  -7   2  14       68.15       71.97      3.14 o 
  -6   2  14       49.43       55.96      2.55 o 
  -5   2  14      231.60      228.99      5.38 o 
  -4   2  14      409.89      397.29      6.84 o 
  -3   2  14      119.56      110.46      2.30 o 
  -2   2  14      108.50      102.07      2.46 o 
  -1   2  14      325.38      328.47      4.15 o 
   0   2  14       28.20       29.34      1.10 o 
   1   2  14      308.46      308.12      4.15 o 
   2   2  14      111.92      102.29      2.05 o 
   3   2  14      119.81      104.84      3.28 o 
   4   2  14      416.63      386.51      6.11 o 
   5   2  14      233.65      229.12      4.94 o 
   6   2  14       49.75       55.42      2.49 o 
   7   2  14       66.74       63.01      3.15 o 
   8   2  14       12.10       13.30      2.07 o 
  -9   3  14       31.64       37.98      4.24 o 
  -8   3  14        4.66        2.08      1.63 o 
  -7   3  14       25.11       25.59      2.06 o 
  -6   3  14        3.84        3.60      1.19 o 
  -5   3  14      159.50      129.43      3.69 o 
  -4   3  14       28.63       24.17      1.76 o 
  -3   3  14        0.15        0.35      0.95 o 
  -2   3  14      224.99      203.26      3.63 o 
  -1   3  14      147.16      142.73      2.93 o 
   0   3  14      930.05      902.82     11.51 o 
   1   3  14      152.68      140.28      2.43 o 
   2   3  14      220.94      199.14      3.37 o 
   3   3  14        0.31        0.45      0.89 o 
   4   3  14       29.42       26.90      1.57 o 
   5   3  14      156.43      132.27      4.70 o 
   6   3  14        3.62        3.33      1.19 o 
   7   3  14       24.59       22.17      2.01 o 
   8   3  14        4.88        6.28      1.73 o 
  -9   4  14       19.75       18.65      5.33 o 
  -8   4  14       13.48       15.85      3.27 o 
  -7   4  14       57.57       57.48      2.79 o 
  -6   4  14        7.70        8.19      1.62 o 
  -5   4  14      120.97      121.05      3.98 o 
  -4   4  14       20.07       19.93      1.43 o 
  -3   4  14      379.44      370.13      5.87 o 
  -2   4  14      260.23      256.74      4.47 o 
  -1   4  14      213.35      229.86      4.12 o 
   0   4  14      217.11      197.53      3.24 o 
   1   4  14      214.97      220.82      3.93 o 
   2   4  14      262.46      256.46      3.98 o 
   3   4  14      387.05      363.77      5.75 o 
   4   4  14       18.43       17.11      1.48 o 
   5   4  14      124.80      119.55      3.45 o 
   6   4  14        8.14        8.83      1.54 o 
   7   4  14       56.65       49.76      2.61 o 
   8   4  14       13.51       15.19      2.45 o 
   9   4  14       19.92       24.65      5.33 o 
  -8   5  14       30.31       28.91      2.74 o 
  -7   5  14        6.80       10.05      1.86 o 
  -6   5  14        7.09       11.51      1.59 o 
  -5   5  14       35.13       32.75      2.06 o 
  -4   5  14      544.58      524.82      7.93 o 
  -3   5  14        1.87        2.62      0.94 o 
  -2   5  14      177.24      165.60      4.04 o 
  -1   5  14      259.88      239.62      5.08 o 
   0   5  14        0.03        2.61      0.94 o 
   1   5  14      262.47      247.36      3.87 o 
   2   5  14      179.51      172.57      3.44 o 
   3   5  14        1.73        1.41      1.04 o 
   4   5  14      548.69      514.53      7.79 o 
   5   5  14       36.04       33.97      1.92 o 
   6   5  14        6.96        8.18      1.54 o 
   7   5  14        6.71        6.38      1.59 o 
   8   5  14       29.56       31.69      2.55 o 
  -8   6  14        6.36        8.19      2.72 o 
  -7   6  14        3.97        3.87      1.83 o 
  -6   6  14        1.23        1.24      1.26 o 
  -5   6  14       74.36       70.43      2.88 o 
  -4   6  14       10.31       13.11      1.40 o 
  -3   6  14       30.57       26.60      1.63 o 
  -2   6  14       30.84       33.28      2.47 o 
  -1   6  14      247.43      232.66      4.49 o 
   0   6  14       56.10       38.79      1.95 o 
   1   6  14      255.75      242.07      4.28 o 
   2   6  14       31.25       37.10      2.04 o 
   3   6  14       30.39       23.46      1.76 o 
   4   6  14        9.95       10.11      1.41 o 
   5   6  14       72.19       64.51      2.73 o 
   6   6  14        0.93       -1.11      1.11 o 
   7   6  14        4.03        4.92      1.57 o 
   8   6  14        6.85       13.39      1.99 o 
  -7   7  14       67.99       71.98      4.45 o 
  -6   7  14        1.45       -0.80      1.21 o 
  -5   7  14       63.74       66.77      2.61 o 
  -4   7  14       74.02       68.46      2.43 o 
  -3   7  14        3.76        3.06      1.19 o 
  -2   7  14      121.84      109.32      3.26 o 
  -1   7  14       21.78       20.97      1.57 o 
   0   7  14       72.14       80.94      2.85 o 
   1   7  14       21.64       22.90      2.88 o 
   2   7  14      119.89      101.14      2.79 o 
   3   7  14        3.83        4.41      1.24 o 
   4   7  14       75.15       67.87      2.73 o 
   5   7  14       65.09       68.78      4.01 o 
   6   7  14        1.43        0.81      1.47 o 
   7   7  14       69.09       62.94      3.57 o 
  -7   8  14       19.70       16.91      2.89 o 
  -6   8  14       64.66       58.74      2.83 o 
  -5   8  14       61.43       56.40      2.49 o 
  -4   8  14        0.17       -0.68      1.09 o 
  -3   8  14       55.87       55.30      2.49 o 
  -2   8  14       41.44       34.79      2.06 o 
  -1   8  14      209.84      210.64      5.24 o 
   0   8  14        0.49        2.81      1.29 o 
   1   8  14      204.84      190.12      5.15 o 
   2   8  14       41.95       37.53      2.38 o 
   3   8  14       56.36       47.79      2.11 o 
   4   8  14        0.09        0.89      1.18 o 
   5   8  14       60.57       54.47      2.73 o 
   6   8  14       65.37       58.39      3.41 o 
   7   8  14       20.18       19.63      2.57 o 
  -6   9  14        8.70       10.81      2.07 o 
  -5   9  14        3.88        4.11      1.28 o 
  -4   9  14       21.36       21.58      1.80 o 
  -3   9  14       34.65       32.53      2.19 o 
  -2   9  14       10.95       13.33      1.71 o 
  -1   9  14        6.82        6.59      1.35 o 
   0   9  14       36.17       33.76      2.09 o 
   1   9  14        6.47        7.84      1.56 o 
   2   9  14       10.93       12.96      1.90 o 
   3   9  14       35.75       31.82      2.19 o 
   4   9  14       21.91       21.74      2.71 o 
   5   9  14        3.73        4.00      1.49 o 
   6   9  14        8.67        6.30      2.40 o 
   7   9  14        6.76        6.00      4.00 o 
  -6  10  14       35.28       30.95      3.32 o 
  -5  10  14       11.73       12.94      1.87 o 
  -4  10  14       10.11       11.91      1.76 o 
  -3  10  14       26.60       22.63      2.06 o 
  -2  10  14       90.91       88.12      3.19 o 
  -1  10  14       36.26       34.65      2.33 o 
   0  10  14       20.09       22.93      2.29 o 
   1  10  14       34.93       36.36      3.75 o 
   2  10  14       91.17       90.56      3.74 o 
   3  10  14       25.78       26.90      2.19 o 
   4  10  14        9.92       13.51      1.96 o 
   5  10  14       11.43       15.59      2.06 o 
   6  10  14       35.06       36.14      5.33 o 
  -5  11  14        5.76        7.91      2.31 o 
  -4  11  14        2.76        3.56      1.78 o 
  -3  11  14       31.70       34.54      2.43 o 
  -2  11  14        1.01        1.75      1.23 o 
  -1  11  14       28.22       27.55      2.25 o 
   0  11  14        3.72        4.23      1.29 o 
   1  11  14       28.71       29.77      2.57 o 
   2  11  14        0.83        2.11      1.61 o 
   3  11  14       31.25       39.52      3.52 o 
   4  11  14        2.74        5.06      1.62 o 
   5  11  14        5.86        5.62      1.96 o 
  -4  12  14        5.50        5.20      1.90 o 
  -3  12  14       17.30       17.14      2.23 o 
  -2  12  14       16.32       19.42      2.06 o 
  -1  12  14       26.86       26.88      2.25 o 
   0  12  14       16.68       18.45      2.23 o 
   1  12  14       27.38       28.64      2.66 o 
   2  12  14       16.31       16.38      2.30 o 
   3  12  14       17.14       15.57      2.40 o 
   4  12  14        5.27        0.65      1.83 o 
  -3  13  14        2.64       -0.33      3.00 o 
  -2  13  14        0.06        3.30      1.81 o 
  -1  13  14       21.56       23.40      2.36 o 
   0  13  14       21.91       26.23      2.66 o 
   1  13  14       21.42       20.42      2.48 o 
   2  13  14        0.07        0.32      1.90 o 
   3  13  14        2.60        6.66      4.66 o 
   0  14  14       10.65       13.99      4.66 o 
   1   0  15       79.74       75.56      1.71 o 
   2   0  15      142.59      119.18      2.40 o 
   3   0  15      682.39      687.61      8.58 o 
   4   0  15     2248.51     2230.81     26.92 o 
   5   0  15       83.87       88.01      2.91 o 
   6   0  15      128.46      139.07      4.67 o 
   7   0  15       41.02       42.96      2.90 o 
   8   0  15        1.66        0.04      1.40 o 
  -8   1  15        1.73        1.55      1.47 o 
  -7   1  15       37.83       41.13      2.82 o 
  -6   1  15       32.88       34.28      2.17 o 
  -5   1  15      123.99      118.90      3.31 o 
  -4   1  15       52.13       49.90      2.20 o 
  -3   1  15       62.43       64.00      1.86 o 
  -2   1  15      136.16      133.41      2.57 o 
  -1   1  15      209.78      215.17      4.28 o 
   0   1  15       76.52       65.80      1.64 o 
   1   1  15      208.88      216.37      3.26 o 
   2   1  15      137.88      140.33      2.42 o 
   3   1  15       69.16       63.11      2.07 o 
   4   1  15       49.81       52.80      2.75 o 
   5   1  15      128.86      115.50      3.31 o 
   6   1  15       34.17       36.40      2.40 o 
   7   1  15       39.93       42.92      3.65 o 
   8   1  15        1.84        1.89      1.47 o 
  -8   2  15       44.90       47.41      3.13 o 
  -7   2  15       55.01       53.29      3.40 o 
  -6   2  15       82.93       79.98      3.79 o 
  -5   2  15       26.82       27.95      1.84 o 
  -4   2  15       58.20       55.08      2.60 o 
  -3   2  15      436.93      402.53      6.19 o 
  -2   2  15      932.89      897.72     11.59 o 
  -1   2  15      406.68      413.58      5.56 o 
   0   2  15      375.70      375.03      5.98 o 
   1   2  15      416.71      406.32      5.12 o 
   2   2  15      937.33      889.58     12.75 o 
   3   2  15      440.29      408.56      6.25 o 
   4   2  15       57.07       56.83      2.95 o 
   5   2  15       26.79       26.85      1.89 o 
   6   2  15       83.87       85.46      3.09 o 
   7   2  15       56.35       49.74      3.00 o 
   8   2  15       46.23       46.19      3.15 o 
  -8   3  15        9.49       10.33      2.00 o 
  -7   3  15       17.43       21.01      2.17 o 
  -6   3  15       27.49       29.97      2.86 o 
  -5   3  15       59.14       59.29      2.49 o 
  -4   3  15      156.73      155.54      3.86 o 
  -3   3  15      373.88      380.30      6.06 o 
  -2   3  15       65.01       58.45      1.86 o 
  -1   3  15       26.33       26.91      1.37 o 
   0   3  15       21.04       25.20      1.25 o 
   1   3  15       26.91       26.25      1.12 o 
   2   3  15       68.07       59.89      1.66 o 
   3   3  15      381.90      387.80      5.97 o 
   4   3  15      158.23      159.14      3.52 o 
   5   3  15       61.48       62.07      2.55 o 
   6   3  15       28.08       28.88      2.64 o 
   7   3  15       17.85       16.12      1.84 o 
   8   3  15        9.67       11.39      1.90 o 
  -8   4  15        4.40       11.43      2.07 o 
  -7   4  15        3.19        1.17      1.32 o 
  -6   4  15       55.46       44.94      2.56 o 
  -5   4  15       46.90       47.16      2.36 o 
  -4   4  15       39.53       29.23      1.89 o 
  -3   4  15      191.39      191.92      3.84 o 
  -2   4  15        2.37        2.63      0.98 o 
  -1   4  15      102.04       91.63      2.38 o 
   0   4  15       60.97       60.32      2.19 o 
   1   4  15      103.64       96.93      2.28 o 
   2   4  15        2.39        3.33      0.92 o 
   3   4  15      188.48      188.32      3.79 o 
   4   4  15       43.56       37.79      1.91 o 
   5   4  15       47.97       50.91      2.43 o 
   6   4  15       55.21       43.06      2.38 o 
   7   4  15        3.31        1.78      1.24 o 
   8   4  15        4.45       10.39      1.76 o 
  -8   5  15       15.23       21.11      2.48 o 
  -7   5  15       21.03       18.99      2.20 o 
  -6   5  15       21.77       22.54      1.99 o 
  -5   5  15        4.23        4.26      1.29 o 
  -4   5  15       87.96       80.49      4.32 o 
  -3   5  15      108.17       99.90      3.93 o 
  -2   5  15       95.94       94.26      2.85 o 
  -1   5  15        6.29        6.07      1.79 o 
   0   5  15       85.65       74.61      3.72 o 
   1   5  15        5.59        5.65      0.89 o 
   2   5  15       93.55       92.94      2.77 o 
   3   5  15      112.11      106.39      3.15 o 
   4   5  15       87.57       81.48      3.15 o 
   5   5  15        4.80        4.88      1.24 o 
   6   5  15       22.39       25.59      2.75 o 
   7   5  15       20.29       18.60      2.19 o 
   8   5  15       15.29       19.53      2.14 o 
  -8   6  15       19.91       20.65      5.33 o 
  -7   6  15        0.81        0.36      1.44 o 
  -6   6  15        6.40        6.20      2.04 o 
  -5   6  15       10.14        9.36      2.07 o 
  -4   6  15       16.41       16.76      1.61 o 
  -3   6  15       17.62       16.81      1.65 o 
  -2   6  15       47.58       48.82      2.23 o 
  -1   6  15      348.84      346.62      6.30 o 
   0   6  15       86.85       99.70      2.91 o 
   1   6  15      349.51      342.72      6.21 o 
   2   6  15       42.84       41.07      2.00 o 
   3   6  15       17.63       17.50      1.56 o 
   4   6  15       16.60       16.79      1.79 o 
   5   6  15       10.01        7.83      1.55 o 
   6   6  15        5.93        7.43      1.68 o 
   7   6  15        0.76        0.58      1.35 o 
   8   6  15       19.42       28.79      3.32 o 
  -7   7  15       25.41       29.86      2.79 o 
  -6   7  15       38.35       37.20      2.49 o 
  -5   7  15       38.69       39.97      2.21 o 
  -4   7  15       11.37       10.54      1.33 o 
  -3   7  15       13.18       18.25      1.71 o 
  -2   7  15        0.15       -0.08      1.04 o 
  -1   7  15       98.15       85.90      2.91 o 
   0   7  15       16.86       14.45      1.54 o 
   1   7  15       98.75       87.37      3.56 o 
   2   7  15        0.19       -0.24      0.88 o 
   3   7  15       12.19       18.37      2.29 o 
   4   7  15       10.72        7.99      1.45 o 
   5   7  15       38.29       38.36      2.38 o 
   6   7  15       38.45       41.39      3.56 o 
   7   7  15       24.99       24.85      2.82 o 
  -7   8  15       33.45       33.56      3.58 o 
  -6   8  15      120.22      122.27      4.56 o 
  -5   8  15        0.68        0.91      1.24 o 
  -4   8  15       61.78       67.11      2.61 o 
  -3   8  15       29.67       29.98      2.06 o 
  -2   8  15       16.50       14.14      1.62 o 
  -1   8  15      104.31       92.92      3.09 o 
   0   8  15       26.67       24.58      1.89 o 
   1   8  15      104.92       93.12      3.41 o 
   2   8  15       16.40       16.98      1.90 o 
   3   8  15       27.45       25.94      1.71 o 
   4   8  15       61.66       72.46      2.96 o 
   5   8  15        0.73        2.29      1.29 o 
   6   8  15      120.43      131.06      5.58 o 
   7   8  15       33.12       33.08      3.42 o 
  -6   9  15        0.39       -0.16      2.03 o 
  -5   9  15       23.51       24.36      1.90 o 
  -4   9  15        2.55        0.64      1.24 o 
  -3   9  15        8.67       12.41      1.69 o 
  -2   9  15       67.04       58.10      4.05 o 
  -1   9  15       36.42       32.95      2.19 o 
   0   9  15       20.87       24.29      1.89 o 
   1   9  15       36.42       35.51      2.57 o 
   2   9  15       69.44       64.31      3.15 o 
   3   9  15        8.68        9.85      1.65 o 
   4   9  15        2.56       -0.27      1.56 o 
   5   9  15       23.87       21.92      2.06 o 
   6   9  15        0.32        1.67      1.73 o 
  -6  10  15        5.01        6.66      4.00 o 
  -5  10  15       51.78       52.74      3.21 o 
  -4  10  15       22.24       28.23      2.29 o 
  -3  10  15       73.24       72.57      3.09 o 
  -2  10  15       49.78       46.67      3.73 o 
  -1  10  15       88.97       84.42      3.45 o 
   0  10  15        1.17        1.47      1.19 o 
   1  10  15       89.27       93.29      3.82 o 
   2  10  15       49.51       48.71      3.00 o 
   3  10  15       72.74       70.35      5.48 o 
   4  10  15       22.00       26.85      2.23 o 
   5  10  15       52.08       59.50      4.15 o 
   6  10  15        5.00        3.51      2.56 o 
  -5  11  15        4.41       -1.45      2.56 o 
  -4  11  15       26.93       28.07      2.74 o 
  -3  11  15       19.80       20.07      2.11 o 
  -2  11  15       30.59       34.58      2.41 o 
  -1  11  15        9.57        7.64      1.59 o 
   0  11  15        7.75        7.30      1.81 o 
   1  11  15        9.48       10.33      2.00 o 
   2  11  15       31.43       31.28      3.08 o 
   3  11  15       19.81       16.62      2.30 o 
   4  11  15       26.74       29.43      2.41 o 
   5  11  15        4.43       -0.53      6.00 o 
  -4  12  15       10.80       11.72      2.89 o 
  -3  12  15        6.48        7.83      2.00 o 
  -2  12  15        7.33        5.64      1.71 o 
  -1  12  15       22.91       27.89      2.72 o 
   0  12  15       19.00       26.95      2.63 o 
   1  12  15       23.12       23.51      2.57 o 
   2  12  15        7.35        8.76      2.15 o 
   3  12  15        6.25        7.53      2.02 o 
   4  12  15       10.76       15.99      5.33 o 
  -2  13  15        8.22        6.56      3.03 o 
  -1  13  15        7.75        9.69      2.42 o 
   0  13  15        1.56        3.06      1.57 o 
   1  13  15        7.54        9.08      2.54 o 
   2  13  15        8.40        6.82      3.03 o 
   0   0  16     1908.92     1967.96     28.81 o 
   1   0  16      162.24      136.03      2.43 o 
   2   0  16       23.62       25.36      1.35 o 
   3   0  16      450.84      415.06      5.85 o 
   4   0  16        6.64        6.97      1.09 o 
   5   0  16       37.04       38.69      2.48 o 
   6   0  16       36.20       36.31      2.48 o 
   7   0  16        6.00        6.38      2.31 o 
   8   0  16       22.90       24.55      2.48 o 
  -8   1  16        2.28        5.75      1.81 o 
  -7   1  16        6.21        4.63      1.47 o 
  -6   1  16       11.15       14.93      1.73 o 
  -5   1  16       93.29       90.02      2.96 o 
  -4   1  16      162.64      153.03      3.86 o 
  -3   1  16      106.71       95.89      2.85 o 
  -2   1  16      424.97      397.78      5.49 o 
  -1   1  16      294.59      282.04      4.24 o 
   0   1  16      159.04      150.68      2.63 o 
   1   1  16      290.48      272.47      5.79 o 
   2   1  16      416.43      380.31      5.45 o 
   3   1  16      111.76      100.25      2.36 o 
   4   1  16      164.92      157.72      3.91 o 
   5   1  16       98.55       91.89      3.80 o 
   6   1  16       11.52       15.09      2.21 o 
   7   1  16        6.36       10.78      1.90 o 
   8   1  16        2.21        2.63      1.56 o 
  -8   2  16       36.34       42.24      3.58 o 
  -7   2  16       29.24       30.29      2.19 o 
  -6   2  16        6.98        6.31      1.43 o 
  -5   2  16       71.23       67.26      2.71 o 
  -4   2  16      416.95      435.23      7.49 o 
  -3   2  16        2.86        4.39      1.27 o 
  -2   2  16     1281.00     1292.59     16.40 o 
  -1   2  16      221.25      223.31      3.94 o 
   0   2  16      231.30      237.49      3.71 o 
   1   2  16      221.53      211.32      3.63 o 
   2   2  16     1276.02     1322.81     14.16 o 
   3   2  16        1.75        2.77      0.84 o 
   4   2  16      407.44      420.04      7.45 o 
   5   2  16       69.14       60.78      3.88 o 
   6   2  16        6.31        4.18      1.35 o 
   7   2  16       28.97       33.56      2.66 o 
   8   2  16       36.64       45.82      3.15 o 
  -8   3  16        6.58        7.48      1.96 o 
  -7   3  16        1.17        2.53      1.24 o 
  -6   3  16       18.22       13.27      1.80 o 
  -5   3  16       35.21       34.01      2.11 o 
  -4   3  16       27.02       29.96      1.84 o 
  -3   3  16      148.14      148.64      4.24 o 
  -2   3  16      120.65      112.57      3.05 o 
  -1   3  16      261.06      248.25      4.33 o 
   0   3  16        7.62        7.33      1.09 o 
   1   3  16      263.74      243.80      3.95 o 
   2   3  16      113.87      103.60      2.26 o 
   3   3  16      155.64      149.05      3.05 o 
   4   3  16       27.49       29.62      1.71 o 
   5   3  16       35.30       37.20      2.28 o 
   6   3  16       18.84       18.30      1.83 o 
   7   3  16        1.24        0.67      1.24 o 
   8   3  16        6.12        4.59      1.74 o 
  -8   4  16       13.25       16.35      2.60 o 
  -7   4  16        6.28        6.39      1.54 o 
  -6   4  16       23.58       21.72      2.01 o 
  -5   4  16       13.49       15.04      1.65 o 
  -4   4  16        1.44        0.82      1.04 o 
  -3   4  16       98.90       94.21      4.29 o 
  -2   4  16      143.07      136.70      4.90 o 
  -1   4  16      235.26      236.35      4.76 o 
   0   4  16      632.55      614.97     12.46 o 
   1   4  16      231.79      233.28      3.86 o 
   2   4  16      138.74      132.20      2.97 o 
   3   4  16      100.88       93.40      2.93 o 
   4   4  16        1.43        1.83      1.14 o 
   5   4  16       13.25       11.98      1.59 o 
   6   4  16       22.86       31.24      2.19 o 
   7   4  16        6.42        4.89      1.54 o 
   8   4  16       13.07       17.33      2.40 o 
  -8   5  16        2.68        1.09      2.66 o 
  -7   5  16        8.09       10.85      1.71 o 
  -6   5  16       16.64       14.68      1.76 o 
  -5   5  16       27.31       26.51      2.01 o 
  -4   5  16       33.17       29.62      2.09 o 
  -3   5  16      215.06      205.59      6.15 o 
  -2   5  16      223.06      210.29      5.77 o 
  -1   5  16       37.01       37.69      1.95 o 
   0   5  16      429.17      444.02      7.56 o 
   1   5  16       33.72       33.00      1.67 o 
   2   5  16      219.15      205.89      4.11 o 
   3   5  16      212.90      210.01      4.16 o 
   4   5  16       35.45       36.70      2.03 o 
   5   5  16       26.15       24.61      2.39 o 
   6   5  16       16.90       14.17      1.71 o 
   7   5  16        8.47       11.41      2.14 o 
   8   5  16        2.75        4.87      2.15 o 
  -8   6  16       22.00       21.98      5.33 o 
  -7   6  16       40.98       42.29      3.15 o 
  -6   6  16       45.15       44.09      3.43 o 
  -5   6  16       42.09       39.12      2.43 o 
  -4   6  16      196.73      198.96      5.68 o 
  -3   6  16        8.93        8.88      1.41 o 
  -2   6  16      138.01      146.76      3.86 o 
  -1   6  16       60.07       57.60      2.38 o 
   0   6  16       35.58       28.79      2.58 o 
   1   6  16       60.06       57.99      2.68 o 
   2   6  16      136.90      142.19      4.27 o 
   3   6  16        8.77        6.52      1.25 o 
   4   6  16      198.17      192.76      4.69 o 
   5   6  16       42.49       41.66      2.74 o 
   6   6  16       44.44       49.48      3.00 o 
   7   6  16       41.33       51.77      5.38 o 
  -7   7  16       13.34       15.23      2.23 o 
  -6   7  16        0.53       -0.09      1.29 o 
  -5   7  16       30.27       29.00      2.23 o 
  -4   7  16       41.82       39.12      2.16 o 
  -3   7  16       98.99       87.38      3.07 o 
  -2   7  16      256.22      255.96      5.53 o 
  -1   7  16        8.15        7.43      1.34 o 
   0   7  16       32.01       20.45      1.71 o 
   1   7  16        8.32        7.31      1.40 o 
   2   7  16      262.37      267.17      5.47 o 
   3   7  16      100.26       90.47      2.80 o 
   4   7  16       43.18       46.63      2.49 o 
   5   7  16       30.29       25.21      2.11 o 
   6   7  16        0.52        1.37      1.47 o 
   7   7  16       12.87       18.09      2.48 o 
  -6   8  16       15.11       15.65      2.23 o 
  -5   8  16       34.91       36.55      2.26 o 
  -4   8  16        0.04       -0.05      1.14 o 
  -3   8  16       56.06       55.46      2.73 o 
  -2   8  16      129.48      125.49      3.67 o 
  -1   8  16       58.52       52.53      2.90 o 
   0   8  16       26.81       21.57      1.79 o 
   1   8  16       57.32       48.29      2.43 o 
   2   8  16      130.51      125.17      4.07 o 
   3   8  16       55.90       50.87      2.30 o 
   4   8  16        0.05        1.88      1.29 o 
   5   8  16       35.45       37.18      2.85 o 
   6   8  16       15.59       18.43      2.36 o 
  -6   9  16        4.25        2.81      2.24 o 
  -5   9  16        1.22        1.10      1.28 o 
  -4   9  16       32.43       34.64      2.38 o 
  -3   9  16       11.60       10.48      1.69 o 
  -2   9  16       35.61       37.46      3.15 o 
  -1   9  16      109.77       97.69      5.10 o 
   0   9  16        5.82       10.52      1.98 o 
   1   9  16      109.38       95.52      3.76 o 
   2   9  16       36.70       38.81      3.22 o 
   3   9  16       11.81       10.35      1.90 o 
   4   9  16       31.82       31.97      2.36 o 
   5   9  16        1.13        2.63      1.55 o 
   6   9  16        4.06        5.05      2.00 o 
  -5  10  16       11.19       14.03      3.19 o 
  -4  10  16       24.74       25.60      2.31 o 
  -3  10  16        4.66        5.11      1.41 o 
  -2  10  16       38.57       35.01      2.69 o 
  -1  10  16       31.48       23.96      2.40 o 
   0  10  16        6.62       13.65      1.76 o 
   1  10  16       32.23       25.50      2.60 o 
   2  10  16       40.09       43.26      3.00 o 
   3  10  16        4.58        6.26      1.73 o 
   4  10  16       24.68       26.22      2.75 o 
   5  10  16       10.86       14.06      2.20 o 
  -5  11  16        1.92        3.33      2.36 o 
  -4  11  16        1.92        5.10      1.78 o 
  -3  11  16       13.11       10.70      1.79 o 
  -2  11  16        4.33        4.50      1.54 o 
  -1  11  16        1.93        2.55      1.63 o 
   0  11  16        0.27        0.49      1.40 o 
   1  11  16        1.98       -0.63      1.54 o 
   2  11  16        4.14        5.93      1.90 o 
   3  11  16       13.25       14.95      2.23 o 
   4  11  16        2.00        2.91      1.81 o 
   5  11  16        2.04        1.47      4.33 o 
  -4  12  16        6.49        6.66      3.33 o 
  -3  12  16        2.77        2.81      2.32 o 
  -2  12  16        6.58        4.68      1.73 o 
  -1  12  16        2.08        6.67      1.86 o 
   0  12  16        0.07       -1.40      1.40 o 
   1  12  16        1.94        5.35      1.69 o 
   2  12  16        6.51        8.22      2.15 o 
   3  12  16        2.84        3.66      2.83 o 
  -1  13  16        5.47        4.00      3.33 o 
   0  13  16        0.12        0.67      3.33 o 
   1  13  16        5.48        9.99      4.00 o 
   2  13  16        4.35        4.00      4.00 o 
   1   0  17       46.73       45.00      1.55 o 
   2   0  17       32.44       43.41      2.35 o 
   3   0  17       31.20       26.12      1.52 o 
   4   0  17       12.50       17.27      1.55 o 
   5   0  17      148.31      145.45      5.19 o 
   6   0  17        2.77        2.21      1.40 o 
   7   0  17       11.95       18.88      2.23 o 
   8   0  17       43.35       45.85      3.15 o 
  -8   1  17       31.41       31.47      2.82 o 
  -7   1  17       11.55       12.18      2.00 o 
  -6   1  17       24.43       28.65      2.40 o 
  -5   1  17        7.49        5.05      1.40 o 
  -4   1  17       61.14       56.88      2.46 o 
  -3   1  17      265.39      246.67      5.00 o 
  -2   1  17      534.86      521.11      7.51 o 
  -1   1  17      160.64      149.33      3.15 o 
   0   1  17      695.21      708.63     11.27 o 
   1   1  17      162.59      149.28      2.69 o 
   2   1  17      541.77      514.41      6.97 o 
   3   1  17      260.02      232.69      4.68 o 
   4   1  17       61.47       60.52      2.49 o 
   5   1  17        6.79        3.86      1.24 o 
   6   1  17       24.38       29.19      2.40 o 
   7   1  17       12.19       16.46      2.07 o 
   8   1  17       31.52       38.50      3.04 o 
  -8   2  17       14.61       17.35      3.27 o 
  -7   2  17       12.72       11.86      2.07 o 
  -6   2  17        0.54        1.41      1.14 o 
  -5   2  17        5.39        9.29      1.45 o 
  -4   2  17       99.04       93.50      5.29 o 
  -3   2  17      275.60      255.92      5.74 o 
  -2   2  17      307.53      308.65      5.19 o 
  -1   2  17      252.42      238.09      4.29 o 
   0   2  17        3.83        5.11      1.09 o 
   1   2  17      259.61      238.03      3.62 o 
   2   2  17      312.68      312.12      4.81 o 
   3   2  17      266.69      249.67      4.24 o 
   4   2  17       96.14       95.43      2.98 o 
   5   2  17        5.24        7.76      1.35 o 
   6   2  17        0.52        0.56      1.22 o 
   7   2  17       12.02       14.86      2.15 o 
   8   2  17       14.86       22.30      2.69 o 
  -8   3  17       26.89       34.57      4.24 o 
  -7   3  17        5.96        5.54      1.45 o 
  -6   3  17       11.13       13.07      1.71 o 
  -5   3  17       57.19       59.99      2.66 o 
  -4   3  17        0.89        1.37      0.98 o 
  -3   3  17      490.89      480.91      9.07 o 
  -2   3  17       43.64       35.86      2.01 o 
  -1   3  17      267.61      282.66      4.88 o 
   0   3  17       28.91       27.62      1.57 o 
   1   3  17      271.04      276.25      4.38 o 
   2   3  17       47.51       38.70      1.58 o 
   3   3  17      480.60      449.82      7.78 o 
   4   3  17        1.03        1.75      1.11 o 
   5   3  17       57.40       56.76      2.59 o 
   6   3  17       11.90       14.67      1.71 o 
   7   3  17        5.83        4.00      1.67 o 
   8   3  17       27.82       35.56      4.34 o 
  -8   4  17       16.67       15.32      3.30 o 
  -7   4  17       10.27       12.92      1.84 o 
  -6   4  17       11.95       15.38      1.71 o 
  -5   4  17       22.24       23.43      1.89 o 
  -4   4  17      210.14      209.26      4.76 o 
  -3   4  17       99.03       92.63      3.49 o 
  -2   4  17      147.12      130.92      4.07 o 
  -1   4  17       45.65       45.64      2.19 o 
   0   4  17       48.23       61.96      2.16 o 
   1   4  17       46.45       47.04      2.43 o 
   2   4  17      146.26      118.88      2.75 o 
   3   4  17      100.15       89.28      2.62 o 
   4   4  17      207.77      207.43      4.64 o 
   5   4  17       21.23       21.78      1.84 o 
   6   4  17       12.17       12.66      1.71 o 
   7   4  17       10.54       13.53      1.76 o 
   8   4  17       16.33       15.10      6.99 o 
  -8   5  17        7.79        9.99      3.30 o 
  -7   5  17        9.16       11.87      1.76 o 
  -6   5  17       54.63       55.84      2.79 o 
  -5   5  17       13.68       17.57      1.79 o 
  -4   5  17      316.20      299.92      6.18 o 
  -3   5  17        7.73        6.65      1.35 o 
  -2   5  17      506.08      446.54      8.82 o 
  -1   5  17       50.26       54.64      3.87 o 
   0   5  17       29.34       34.54      1.95 o 
   1   5  17       51.96       53.09      2.11 o 
   2   5  17      512.09      454.06      6.39 o 
   3   5  17        7.22        8.24      1.20 o 
   4   5  17      318.32      309.16      6.13 o 
   5   5  17       12.90       16.88      2.00 o 
   6   5  17       53.50       51.32      3.27 o 
   7   5  17        9.51        6.72      1.81 o 
   8   5  17        7.72       14.29      3.66 o 
  -7   6  17        7.58        8.43      4.04 o 
  -6   6  17       24.71       28.60      2.36 o 
  -5   6  17        9.64       10.58      1.62 o 
  -4   6  17       40.79       44.57      2.82 o 
  -3   6  17      107.52      101.37      3.33 o 
  -2   6  17       75.74       58.53      2.82 o 
  -1   6  17       23.66       19.58      1.69 o 
   0   6  17       12.39       15.48      2.01 o 
   1   6  17       23.40       18.45      1.59 o 
   2   6  17       78.63       65.55      2.30 o 
   3   6  17      109.51      105.22      2.98 o 
   4   6  17       41.14       41.96      2.29 o 
   5   6  17        9.42       12.31      1.90 o 
   6   6  17       24.65       24.62      2.57 o 
   7   6  17        7.52       14.78      2.30 o 
  -7   7  17       25.22       36.83      7.33 o 
  -6   7  17       18.51       24.66      2.25 o 
  -5   7  17        7.73        7.61      1.50 o 
  -4   7  17       25.35       23.62      1.93 o 
  -3   7  17       85.69       78.87      3.70 o 
  -2   7  17      102.11       96.40      3.21 o 
  -1   7  17       57.97       54.88      2.82 o 
   0   7  17        5.63        2.12      1.11 o 
   1   7  17       56.75       49.34      2.38 o 
   2   7  17      105.93      106.64      3.82 o 
   3   7  17       88.37       85.22      2.75 o 
   4   7  17       25.69       23.05      1.78 o 
   5   7  17        7.99        6.52      1.92 o 
   6   7  17       18.88       25.13      2.57 o 
   7   7  17       25.28       24.33      3.98 o 
  -6   8  17        1.02        0.55      1.59 o 
  -5   8  17       43.63       55.52      3.31 o 
  -4   8  17       20.55       18.60      1.95 o 
  -3   8  17        7.21        9.38      1.59 o 
  -2   8  17       77.68       78.28      3.03 o 
  -1   8  17        7.89       11.44      1.90 o 
   0   8  17        0.39        0.50      1.11 o 
   1   8  17        8.04        8.13      1.41 o 
   2   8  17       79.02       72.14      3.41 o 
   3   8  17        6.70        7.24      1.73 o 
   4   8  17       20.81       20.28      1.74 o 
   5   8  17       44.02       54.48      2.85 o 
   6   8  17        1.18        0.06      2.31 o 
  -5   9  17       12.61       12.76      2.20 o 
  -4   9  17       12.77       17.32      1.87 o 
  -3   9  17       80.67       77.87      5.27 o 
  -2   9  17       73.78       76.55      3.07 o 
  -1   9  17       63.27       64.01      3.65 o 
   0   9  17       11.22        9.40      1.54 o 
   1   9  17       64.42       66.40      2.91 o 
   2   9  17       72.65       76.78      4.42 o 
   3   9  17       80.42       75.50      4.13 o 
   4   9  17       13.23       18.41      1.95 o 
   5   9  17       12.51       13.99      1.95 o 
   6   9  17       49.68       59.82      4.93 o 
  -5  10  17        4.08        4.24      2.66 o 
  -4  10  17       17.81       20.51      2.23 o 
  -3  10  17        3.48        4.36      1.62 o 
  -2  10  17       25.62       25.84      2.25 o 
  -1  10  17        0.45        0.28      1.40 o 
   0  10  17       26.94       36.50      2.66 o 
   1  10  17        0.46        1.03      1.35 o 
   2  10  17       25.77       25.04      2.48 o 
   3  10  17        3.33        2.72      1.73 o 
   4  10  17       18.09       15.09      2.63 o 
   5  10  17        3.80        6.66      3.66 o 
  -4  11  17        1.68        1.21      2.56 o 
  -3  11  17        0.67        1.27      1.53 o 
  -2  11  17       30.46       33.64      2.47 o 
  -1  11  17       12.74       15.72      2.15 o 
   0  11  17        5.19        4.92      1.61 o 
   1  11  17       13.19       15.92      2.01 o 
   2  11  17       29.33       30.18      2.88 o 
   3  11  17        0.73        0.33      2.12 o 
   4  11  17        1.73       -2.56      2.56 o 
  -2  12  17        6.52       10.65      2.15 o 
  -1  12  17        5.65        4.22      2.02 o 
   0  12  17        2.28        4.03      1.73 o 
   1  12  17        5.49        7.20      1.96 o 
   2  12  17        6.71        9.23      2.42 o 
   3  12  17        5.33        7.33      4.66 o 
   0   0  18       84.28       83.54      2.90 o 
   1   0  18       14.30       13.44      1.10 o 
   2   0  18        2.00        2.46      0.91 o 
   3   0  18        2.41        1.87      1.19 o 
   4   0  18        4.02        3.33      1.33 o 
   5   0  18        1.99        2.74      1.47 o 
   6   0  18        3.75        4.62      1.56 o 
   7   0  18       51.56       53.15      3.15 o 
   8   0  18       16.45       19.37      5.33 o 
  -8   1  18        2.96        5.33      2.31 o 
  -7   1  18        6.73        7.33      1.81 o 
  -6   1  18        6.47        8.26      1.56 o 
  -5   1  18       13.05       16.63      1.90 o 
  -4   1  18       28.71       28.53      2.23 o 
  -3   1  18      502.64      494.43     10.38 o 
  -2   1  18      109.59      104.76      2.85 o 
  -1   1  18      188.15      193.72      3.85 o 
   0   1  18       15.01       13.46      1.13 o 
   1   1  18      186.00      182.04      3.66 o 
   2   1  18      116.62      103.27      2.51 o 
   3   1  18      507.59      489.13      8.16 o 
   4   1  18       30.75       31.08      1.95 o 
   5   1  18       12.29       15.32      1.90 o 
   6   1  18        6.65        7.01      1.83 o 
   7   1  18        6.53        6.66      1.81 o 
   8   1  18        3.10        3.88      2.56 o 
  -8   2  18        6.09        7.99      4.00 o 
  -7   2  18       34.74       30.81      2.66 o 
  -6   2  18        7.67        8.95      1.73 o 
  -5   2  18       24.82       30.72      2.06 o 
  -4   2  18       23.84       22.65      2.50 o 
  -3   2  18       67.12       66.28      3.17 o 
  -2   2  18      368.44      370.82      5.96 o 
  -1   2  18       19.71       23.03      1.55 o 
   0   2  18      504.81      499.62      7.38 o 
   1   2  18       19.32       22.09      1.26 o 
   2   2  18      365.92      367.36      6.16 o 
   3   2  18       63.14       60.80      2.08 o 
   4   2  18       23.18       20.29      1.79 o 
   5   2  18       23.93       29.79      2.06 o 
   6   2  18        7.81       10.81      1.81 o 
   7   2  18       33.92       30.55      2.63 o 
   8   2  18        6.36       10.86      3.03 o 
  -7   3  18        3.61        6.80      2.60 o 
  -6   3  18        2.42        3.24      1.66 o 
  -5   3  18       65.40       65.31      2.83 o 
  -4   3  18      103.96      107.33      3.82 o 
  -3   3  18      179.99      159.42      7.31 o 
  -2   3  18      806.78      763.53     13.40 o 
  -1   3  18      159.47      152.68      3.38 o 
   0   3  18      602.50      581.24     12.16 o 
   1   3  18      164.23      157.13      3.43 o 
   2   3  18      819.09      788.73      9.92 o 
   3   3  18      184.47      159.29      3.62 o 
   4   3  18      105.87       96.57      3.47 o 
   5   3  18       65.92       65.35      2.73 o 
   6   3  18        2.27        2.36      1.32 o 
   7   3  18        3.70        5.92      1.74 o 
   8   3  18       45.86       53.55      4.93 o 
  -7   4  18        1.43        2.33      1.38 o 
  -6   4  18       45.01       45.86      2.68 o 
  -5   4  18        3.97        4.72      1.32 o 
  -4   4  18       27.28       34.39      2.98 o 
  -3   4  18       67.63       72.30      3.15 o 
  -2   4  18       47.85       47.44      2.66 o 
  -1   4  18      674.98      669.06     12.10 o 
   0   4  18       49.32       50.46      1.96 o 
   1   4  18      667.36      651.78      9.24 o 
   2   4  18       44.22       43.52      1.79 o 
   3   4  18       67.45       74.67      3.13 o 
   4   4  18       27.95       33.25      2.14 o 
   5   4  18        3.80        4.44      1.47 o 
   6   4  18       44.74       49.86      2.68 o 
   7   4  18        1.65        1.41      1.42 o 
  -7   5  18        2.82        4.33      1.58 o 
  -6   5  18       23.12       24.35      2.06 o 
  -5   5  18       27.84       24.60      2.06 o 
  -4   5  18        7.51        7.34      1.61 o 
  -3   5  18       72.63       54.37      4.04 o 
  -2   5  18       97.64       82.35      3.21 o 
  -1   5  18       37.87       35.65      2.50 o 
   0   5  18      181.69      195.68      4.61 o 
   1   5  18       39.62       35.47      1.80 o 
   2   5  18       97.99       87.56      2.41 o 
   3   5  18       71.91       62.58      3.38 o 
   4   5  18        7.20        5.53      1.25 o 
   5   5  18       28.53       25.75      2.50 o 
   6   5  18       23.68       24.67      2.48 o 
   7   5  18        3.08        1.65      1.56 o 
  -7   6  18        9.86       11.07      3.03 o 
  -6   6  18       49.30       53.85      2.96 o 
  -5   6  18       17.19       18.82      1.84 o 
  -4   6  18       17.74       17.19      2.07 o 
  -3   6  18      113.77       96.00      4.67 o 
  -2   6  18        0.79        0.33      1.33 o 
  -1   6  18       16.56       18.18      1.65 o 
   0   6  18       27.10       25.32      1.89 o 
   1   6  18       16.87       20.28      1.79 o 
   2   6  18        0.51        2.46      1.05 o 
   3   6  18      114.27       97.68      2.93 o 
   4   6  18       18.64       21.68      1.71 o 
   5   6  18       17.91       19.81      2.30 o 
   6   6  18       49.11       43.92      3.07 o 
   7   6  18        9.60       11.69      2.42 o 
  -7   7  18        0.81        1.33      4.00 o 
  -6   7  18       17.25       22.20      2.19 o 
  -5   7  18        0.45       -0.81      1.29 o 
  -4   7  18       38.94       46.01      2.90 o 
  -3   7  18        2.44        3.95      1.86 o 
  -2   7  18       70.26       58.58      4.90 o 
  -1   7  18       20.97       19.83      2.07 o 
   0   7  18        3.54        6.00      1.24 o 
   1   7  18       20.21       18.37      1.84 o 
   2   7  18       67.21       56.32      2.59 o 
   3   7  18        2.40        2.90      1.29 o 
   4   7  18       38.47       41.63      2.30 o 
   5   7  18        0.43       -1.27      1.27 o 
   6   7  18       17.59       21.16      2.48 o 
  -6   8  18        1.68        3.02      2.03 o 
  -5   8  18        0.13       -0.77      1.61 o 
  -4   8  18        1.10        1.47      1.72 o 
  -3   8  18        0.82        1.24      1.35 o 
  -2   8  18       18.30       17.14      2.12 o 
  -1   8  18       23.19       23.99      2.69 o 
   0   8  18       38.36       32.68      2.19 o 
   1   8  18       24.13       26.07      1.95 o 
   2   8  18       20.00       20.52      1.95 o 
   3   8  18        0.79        3.66      1.67 o 
   4   8  18        1.14        1.74      1.28 o 
   5   8  18        0.16        0.15      1.61 o 
   6   8  18        1.62        4.29      2.15 o 
  -5   9  18        1.06        1.53      1.56 o 
  -4   9  18        3.25        3.93      1.54 o 
  -3   9  18        7.99        6.80      1.57 o 
  -2   9  18       46.81       46.63      2.98 o 
  -1   9  18       17.25       19.20      2.15 o 
   0   9  18       12.67       18.19      2.15 o 
   1   9  18       17.23       17.02      1.84 o 
   2   9  18       46.31       39.54      2.95 o 
   3   9  18        8.25        4.65      2.21 o 
   4   9  18        3.48        6.72      1.81 o 
   5   9  18        1.01        2.59      1.43 o 
  -5  10  18        6.14        5.00      4.33 o 
  -4  10  18       16.83       16.24      2.03 o 
  -3  10  18        0.88        3.06      1.45 o 
  -2  10  18        7.17        6.45      1.81 o 
  -1  10  18       10.12       13.75      2.07 o 
   0  10  18       11.18        8.08      1.73 o 
   1  10  18        9.50       11.64      1.79 o 
   2  10  18        7.72        8.33      2.00 o 
   3  10  18        0.95        1.48      1.61 o 
   4  10  18       17.25       18.56      2.50 o 
   5  10  18        6.09        6.66      4.00 o 
  -4  11  18        3.55        6.33      4.33 o 
  -3  11  18        3.33        6.79      2.02 o 
  -2  11  18        0.73       -0.48      1.44 o 
  -1  11  18        4.92        5.74      1.90 o 
   0  11  18        5.83        8.90      2.02 o 
   1  11  18        5.05        7.99      1.79 o 
   2  11  18        0.69        0.70      1.73 o 
   3  11  18        3.52        3.98      3.30 o 
  -2  12  18        3.97        4.00      4.00 o 
  -1  12  18        2.83        3.33      3.33 o 
   0  12  18        1.40        2.00      3.33 o 
   1  12  18        2.96        2.00      3.33 o 
   2  12  18        4.03        1.33      4.00 o 
   1   0  19      142.05      138.99      2.94 o 
   2   0  19      650.86      636.99      9.10 o 
   3   0  19       79.93       85.86      2.96 o 
   4   0  19       27.49       25.52      2.23 o 
   5   0  19       16.08       14.13      2.00 o 
   6   0  19       49.64       47.00      3.00 o 
   7   0  19        4.12        5.57      1.81 o 
   8   0  19        0.70       -2.00      2.66 o 
  -8   1  19        9.57       16.65      4.66 o 
  -7   1  19       31.64       39.50      3.00 o 
  -6   1  19       10.46       12.69      2.00 o 
  -5   1  19      102.64       90.12      3.64 o 
  -4   1  19       19.37       20.14      2.07 o 
  -3   1  19      460.14      439.59      8.82 o 
  -2   1  19      294.80      265.73      6.11 o 
  -1   1  19       89.24       88.09      2.53 o 
   0   1  19       27.54       28.12      1.57 o 
   1   1  19       85.46       81.74      2.25 o 
   2   1  19      297.51      287.06      4.60 o 
   3   1  19      468.67      450.47      7.06 o 
   4   1  19       20.08       22.88      1.84 o 
   5   1  19      103.40       93.48      3.66 o 
   6   1  19       10.12        5.11      1.61 o 
   7   1  19       32.13       34.99      2.88 o 
   8   1  19        9.29       13.99      4.00 o 
  -8   2  19       42.42       59.29      6.66 o 
  -7   2  19        3.51        3.33      1.61 o 
  -6   2  19       22.24       27.76      2.48 o 
  -5   2  19       18.64       15.49      1.90 o 
  -4   2  19       80.85       86.44      3.49 o 
  -3   2  19       48.78       49.89      2.96 o 
  -2   2  19       82.38       75.13      2.75 o 
  -1   2  19      279.69      276.40      4.93 o 
   0   2  19        0.22        0.83      0.97 o 
   1   2  19      270.25      270.77      4.46 o 
   2   2  19       81.86       72.83      2.49 o 
   3   2  19       45.90       44.74      1.86 o 
   4   2  19       77.04       82.36      2.67 o 
   5   2  19       18.73       17.89      1.79 o 
   6   2  19       23.21       25.45      2.36 o 
   7   2  19        3.57        9.45      1.98 o 
  -7   3  19       71.07       84.28      4.07 o 
  -6   3  19        3.23        3.21      1.63 o 
  -5   3  19       31.44       38.27      2.82 o 
  -4   3  19       15.77       15.11      1.96 o 
  -3   3  19       43.55       41.21      2.57 o 
  -2   3  19       82.13       80.64      3.24 o 
  -1   3  19       59.17       50.20      2.25 o 
   0   3  19      374.35      375.83      6.16 o 
   1   3  19       62.60       53.58      2.13 o 
   2   3  19       78.79       80.78      2.57 o 
   3   3  19       43.85       38.06      1.90 o 
   4   3  19       15.72       14.45      2.04 o 
   5   3  19       30.41       37.88      2.38 o 
   6   3  19        3.75        2.69      1.38 o 
   7   3  19       70.44       79.22      6.25 o 
  -7   4  19       17.01       16.86      2.17 o 
  -6   4  19        2.87        0.83      1.42 o 
  -5   4  19       82.83       88.36      4.82 o 
  -4   4  19        4.83        1.00      1.33 o 
  -3   4  19       20.27       26.92      4.33 o 
  -2   4  19       29.14       24.45      2.15 o 
  -1   4  19       24.24       27.08      1.95 o 
   0   4  19       57.50       66.78      3.05 o 
   1   4  19       23.89       23.04      1.64 o 
   2   4  19       26.25       22.69      1.42 o 
   3   4  19       20.21       22.26      1.64 o 
   4   4  19        5.51        3.63      1.35 o 
   5   4  19       83.66       89.28      3.82 o 
   6   4  19        2.74        1.32      1.52 o 
   7   4  19       16.91       25.15      3.18 o 
  -7   5  19       34.12       32.65      3.32 o 
  -6   5  19       10.72       12.05      1.80 o 
  -5   5  19       23.46       27.46      2.19 o 
  -4   5  19       53.94       50.89      3.00 o 
  -3   5  19       21.60       26.56      2.40 o 
  -2   5  19       94.02      100.29      3.74 o 
  -1   5  19       26.41       30.05      1.89 o 
   0   5  19       81.49       79.42      6.08 o 
   1   5  19       27.83       31.42      1.80 o 
   2   5  19       90.56       96.92      2.98 o 
   3   5  19       20.23       24.13      1.75 o 
   4   5  19       52.37       50.68      2.26 o 
   5   5  19       23.27       27.19      2.88 o 
   6   5  19       11.09       11.68      2.07 o 
   7   5  19       34.07       38.31      4.24 o 
  -7   6  19        4.60        7.81      2.56 o 
  -6   6  19        8.26       10.24      1.97 o 
  -5   6  19        7.52        9.64      1.90 o 
  -4   6  19        1.06        2.57      1.42 o 
  -3   6  19       19.73       20.61      3.65 o 
  -2   6  19        7.12        7.65      1.61 o 
  -1   6  19       49.18       43.36      2.66 o 
   0   6  19       58.07       59.34      3.74 o 
   1   6  19       51.19       46.38      2.51 o 
   2   6  19        7.18        5.53      1.20 o 
   3   6  19       20.24       21.25      1.84 o 
   4   6  19        1.16        0.86      1.16 o 
   5   6  19        7.37        9.64      1.86 o 
   6   6  19        8.15       10.13      2.60 o 
   7   6  19        4.56        2.00      4.00 o 
  -6   7  19       36.24       38.97      2.68 o 
  -5   7  19       20.10       18.55      3.27 o 
  -4   7  19        5.26        8.17      1.78 o 
  -3   7  19       70.65       60.96      3.18 o 
  -2   7  19       58.51       66.50      3.24 o 
  -1   7  19        8.47        7.94      1.61 o 
   0   7  19       41.99       38.13      2.25 o 
   1   7  19        8.26        8.06      1.35 o 
   2   7  19       57.01       61.56      2.73 o 
   3   7  19       70.67       59.32      2.79 o 
   4   7  19        5.33        5.60      1.39 o 
   5   7  19       20.24       17.81      2.09 o 
   6   7  19       36.02       36.22      3.08 o 
  -6   8  19        1.89        1.47      2.22 o 
  -5   8  19        7.56        6.82      1.96 o 
  -4   8  19       14.32       13.05      2.07 o 
  -3   8  19        8.20        8.11      1.59 o 
  -2   8  19       10.83       10.11      1.73 o 
  -1   8  19       11.72       12.12      2.12 o 
   0   8  19        4.63        5.13      1.38 o 
   1   8  19       11.19        9.42      1.65 o 
   2   8  19       11.05       11.91      1.65 o 
   3   8  19        8.26        7.90      2.12 o 
   4   8  19       14.13       14.14      2.15 o 
   5   8  19        7.25        9.14      1.76 o 
   6   8  19        1.98        2.66      2.22 o 
  -5   9  19        2.03        3.94      4.33 o 
  -4   9  19        6.90        7.61      1.90 o 
  -3   9  19        7.85        7.40      1.71 o 
  -2   9  19        8.28        9.95      1.90 o 
  -1   9  19       16.18       17.38      2.15 o 
   0   9  19        2.14        7.47      1.73 o 
   1   9  19       16.36       14.24      1.84 o 
   2   9  19        9.06       10.30      1.65 o 
   3   9  19        7.59        3.30      1.81 o 
   4   9  19        6.98        6.98      1.96 o 
  -4  10  19       22.65       24.28      3.08 o 
  -3  10  19       14.23       11.45      1.87 o 
  -2  10  19        0.90        2.26      1.61 o 
  -1  10  19       11.77       11.65      1.96 o 
   0  10  19        1.54        0.11      1.40 o 
   1  10  19       12.01       12.85      1.84 o 
   2  10  19        0.86        2.42      1.76 o 
   3  10  19       14.43       13.71      2.90 o 
   4  10  19       22.98       19.32      4.66 o 
  -3  11  19        5.27        7.64      6.66 o 
  -2  11  19        0.59        1.53      1.87 o 
  -1  11  19        0.05        3.59      1.83 o 
   0  11  19       21.09       22.64      2.54 o 
   1  11  19        0.06       -0.52      1.50 o 
   2  11  19        0.50        2.74      1.74 o 
   3  11  19        5.38        4.00      4.66 o 
   0   0  20       21.43       21.12      2.15 o 
   1   0  20       13.03       13.70      1.25 o 
   2   0  20      186.13      186.24      4.92 o 
   3   0  20      296.39      301.50      5.95 o 
   4   0  20       95.49       89.73      3.66 o 
   5   0  20        1.37        2.70      1.92 o 
   6   0  20       27.41       25.11      2.40 o 
   7   0  20       17.94       22.97      2.44 o 
  -7   1  20        1.67       -0.45      1.52 o 
  -6   1  20        2.85        2.47      1.56 o 
  -5   1  20       52.61       56.33      3.07 o 
  -4   1  20       26.73       22.56      2.15 o 
  -3   1  20      133.12      130.25      4.23 o 
  -2   1  20       22.94       21.06      1.48 o 
  -1   1  20       89.31       90.97      2.83 o 
   0   1  20       60.21       69.74      2.30 o 
   1   1  20       86.93       82.28      2.47 o 
   2   1  20       21.76       21.39      1.42 o 
   3   1  20      127.81      128.63      3.61 o 
   4   1  20       26.96       26.37      1.95 o 
   5   1  20       53.66       57.58      3.07 o 
   6   1  20        2.99        2.92      1.83 o 
   7   1  20        1.70        1.67      1.61 o 
  -7   2  20       14.16       16.27      2.30 o 
  -6   2  20        1.95        0.82      2.02 o 
  -5   2  20       18.38       22.22      2.20 o 
  -4   2  20       41.75       42.64      3.17 o 
  -3   2  20       27.09       28.83      2.30 o 
  -2   2  20       81.89       74.26      3.15 o 
  -1   2  20      219.51      207.42      5.01 o 
   0   2  20      214.13      212.90      4.21 o 
   1   2  20      215.23      204.98      4.58 o 
   2   2  20       80.37       70.75      2.30 o 
   3   2  20       27.99       27.51      1.71 o 
   4   2  20       41.05       39.89      2.29 o 
   5   2  20       19.01       23.39      1.93 o 
   6   2  20        1.74        2.04      1.56 o 
   7   2  20       13.55       14.35      2.30 o 
  -7   3  20       10.50       11.94      2.60 o 
  -6   3  20       13.39       17.68      2.30 o 
  -5   3  20       86.79       89.50      3.82 o 
  -4   3  20       81.92       81.78      3.49 o 
  -3   3  20       99.47      100.22      4.52 o 
  -2   3  20       28.20       30.66      2.30 o 
  -1   3  20      230.74      240.86      5.11 o 
   0   3  20       17.59       20.58      1.63 o 
   1   3  20      230.92      238.13      4.57 o 
   2   3  20       29.32       35.61      1.80 o 
   3   3  20       99.73      105.91      2.97 o 
   4   3  20       80.27       76.50      2.96 o 
   5   3  20       85.98       96.43      3.85 o 
   6   3  20       13.56       18.11      2.86 o 
   7   3  20       10.46       12.21      2.40 o 
  -7   4  20        9.17       11.99      4.00 o 
  -6   4  20       43.41       44.44      4.04 o 
  -5   4  20       11.03       19.47      2.40 o 
  -4   4  20       27.10       27.56      2.40 o 
  -3   4  20      117.87      108.66      4.71 o 
  -2   4  20       10.43        9.38      1.73 o 
  -1   4  20      208.98      207.48      4.76 o 
   0   4  20       74.99       62.80      2.55 o 
   1   4  20      208.62      197.96      4.21 o 
   2   4  20       12.39        7.35      1.45 o 
   3   4  20      117.59      118.86      3.25 o 
   4   4  20       28.81       26.55      2.03 o 
   5   4  20       10.98       19.37      2.15 o 
   6   4  20       42.28       43.92      3.15 o 
  -7   5  20        2.97        0.00      3.33 o 
  -6   5  20       52.29       59.76      3.15 o 
  -5   5  20       26.39       27.34      2.66 o 
  -4   5  20        7.75        6.34      1.68 o 
  -3   5  20       38.27       34.01      2.66 o 
  -2   5  20      144.87      137.80      4.49 o 
  -1   5  20      195.36      182.44      7.98 o 
   0   5  20        5.55        6.47      1.35 o 
   1   5  20      191.91      183.04      5.82 o 
   2   5  20      143.79      137.86      3.57 o 
   3   5  20       37.94       34.09      2.25 o 
   4   5  20        7.75        7.61      1.54 o 
   5   5  20       26.31       28.43      2.29 o 
   6   5  20       52.24       60.55      3.49 o 
   7   5  20        3.04        4.66      4.00 o 
  -6   6  20        0.72        0.70      2.13 o 
  -5   6  20       21.69       22.92      2.48 o 
  -4   6  20        6.66        7.38      1.56 o 
  -3   6  20        8.99        8.11      1.81 o 
  -2   6  20       28.42       32.08      2.57 o 
  -1   6  20        8.79        8.30      1.83 o 
   0   6  20        5.86        4.43      1.29 o 
   1   6  20        9.12        8.30      1.54 o 
   2   6  20       28.75       31.33      2.11 o 
   3   6  20        8.61        8.31      1.59 o 
   4   6  20        6.73        6.15      1.33 o 
   5   6  20       21.30       22.89      2.19 o 
   6   6  20        0.78        0.30      1.81 o 
  -6   7  20        9.63       14.64      3.30 o 
  -5   7  20        9.69       11.28      2.07 o 
  -4   7  20       23.39       27.33      2.74 o 
  -3   7  20       13.35       15.78      2.15 o 
  -2   7  20       14.12        9.82      1.86 o 
  -1   7  20        0.30        2.57      1.39 o 
   0   7  20       26.26       30.91      2.29 o 
   1   7  20        0.35       -0.13      1.19 o 
   2   7  20       14.91       12.21      1.79 o 
   3   7  20       12.96       17.21      2.69 o 
   4   7  20       24.00       29.18      2.29 o 
   5   7  20        9.65        7.13      1.58 o 
   6   7  20        9.45       14.96      2.74 o 
  -5   8  20       11.70       14.44      7.66 o 
  -4   8  20       21.33       20.98      2.40 o 
  -3   8  20        1.00        0.93      1.47 o 
  -2   8  20       10.40       11.12      2.00 o 
  -1   8  20        3.79        3.96      1.47 o 
   0   8  20       17.84       22.13      2.23 o 
   1   8  20        3.77        4.00      1.35 o 
   2   8  20        9.80        9.67      1.65 o 
   3   8  20        1.08        4.84      1.50 o 
   4   8  20       21.66       24.88      2.48 o 
   5   8  20       11.88       16.00      2.23 o 
  -4   9  20        6.96        7.28      1.96 o 
  -3   9  20       13.92       13.51      2.15 o 
  -2   9  20        8.39       14.05      2.15 o 
  -1   9  20        9.15        6.72      1.81 o 
   0   9  20       37.58       46.68      3.07 o 
   1   9  20        8.95        9.34      1.71 o 
   2   9  20        8.92       10.59      2.39 o 
   3   9  20       13.76       11.21      1.79 o 
   4   9  20        6.70        7.71      2.15 o 
  -3  10  20       17.34       17.81      3.30 o 
  -2  10  20       25.39       34.60      2.97 o 
  -1  10  20       11.60       10.65      2.41 o 
   0  10  20        3.07        1.25      1.56 o 
   1  10  20       11.73       14.68      1.84 o 
   2  10  20       25.31       35.54      2.66 o 
   3  10  20       17.37       22.56      3.77 o 
   4  10  20        1.97        2.66      4.00 o 
  -2  11  20        2.27        4.00      4.00 o 
  -1  11  20       13.02       11.99      4.66 o 
   0  11  20        9.65       15.99      3.30 o 
   1  11  20       12.81        8.66      4.00 o 
   2  11  20        2.29        3.21      2.56 o 
   1   0  21       33.82       34.03      1.80 o 
   2   0  21       30.50       32.10      1.81 o 
   3   0  21        2.33        2.57      1.54 o 
   4   0  21       18.46       15.62      2.07 o 
   5   0  21       65.13       61.34      3.24 o 
   6   0  21       46.20       55.88      4.04 o 
   7   0  21        1.67        3.21      5.00 o 
  -7   1  21        6.24        5.16      3.00 o 
  -6   1  21       15.17       20.31      2.36 o 
  -5   1  21       21.32       22.75      2.33 o 
  -4   1  21       13.38       15.34      2.00 o 
  -3   1  21      138.53      123.28      4.24 o 
  -2   1  21       45.33       49.84      2.79 o 
  -1   1  21       50.69       44.22      1.98 o 
   0   1  21        2.35        1.54      1.11 o 
   1   1  21       50.92       43.64      2.63 o 
   2   1  21       44.71       46.63      2.31 o 
   3   1  21      139.47      119.60      3.56 o 
   4   1  21       13.93       18.81      2.15 o 
   5   1  21       21.88       23.65      2.36 o 
   6   1  21       15.09       13.70      2.12 o 
   7   1  21        5.92       12.08      7.66 o 
  -7   2  21       18.01       20.07      3.77 o 
  -6   2  21       25.63       28.40      2.74 o 
  -5   2  21      159.04      153.80      5.77 o 
  -4   2  21       31.16       29.88      2.57 o 
  -3   2  21       30.87       32.74      2.57 o 
  -2   2  21        6.62        8.01      1.92 o 
  -1   2  21       13.98       13.32      1.40 o 
   0   2  21       37.04       35.56      1.85 o 
   1   2  21       14.00       11.79      1.50 o 
   2   2  21        6.37        6.64      1.25 o 
   3   2  21       30.91       34.36      2.69 o 
   4   2  21       32.38       26.10      2.30 o 
   5   2  21      158.71      150.03      9.86 o 
   6   2  21       25.42       23.76      2.50 o 
   7   2  21       18.03       15.32      4.66 o 
  -7   3  21       16.23       23.31      5.33 o 
  -6   3  21       51.22       60.31      3.41 o 
  -5   3  21       20.96       24.30      2.36 o 
  -4   3  21       20.17       19.10      2.15 o 
  -3   3  21       36.94       35.86      2.57 o 
  -2   3  21       66.24       63.18      4.71 o 
  -1   3  21       23.21       25.90      1.95 o 
   0   3  21        1.80        4.22      1.09 o 
   1   3  21       23.17       27.04      2.01 o 
   2   3  21       64.80       69.51      2.73 o 
   3   3  21       37.83       36.44      2.01 o 
   4   3  21       21.25       21.49      1.95 o 
   5   3  21       21.13       23.60      2.36 o 
   6   3  21       52.45       55.20      3.96 o 
  -6   4  21       13.41       20.24      3.63 o 
  -5   4  21       25.63       27.76      2.57 o 
  -4   4  21        8.73        8.02      1.81 o 
  -3   4  21       37.88       46.48      2.90 o 
  -2   4  21       20.00       23.73      2.30 o 
  -1   4  21      191.61      180.22      4.51 o 
   0   4  21       31.81       33.48      2.01 o 
   1   4  21      197.17      187.44      4.03 o 
   2   4  21       19.47       21.11      1.89 o 
   3   4  21       37.83       37.76      2.91 o 
   4   4  21        9.32        8.64      1.59 o 
   5   4  21       25.05       29.28      2.31 o 
   6   4  21       12.80       17.34      2.40 o 
  -6   5  21        5.02        8.59      2.02 o 
  -5   5  21        0.73        2.28      1.61 o 
  -4   5  21        1.57        2.63      1.56 o 
  -3   5  21        8.09        6.52      1.73 o 
  -2   5  21      103.08      109.53      4.07 o 
  -1   5  21      175.02      173.96      5.38 o 
   0   5  21       26.38       21.94      1.89 o 
   1   5  21      175.13      173.49      4.76 o 
   2   5  21      103.71      115.15      3.63 o 
   3   5  21        7.22        9.52      1.65 o 
   4   5  21        1.78       -0.80      1.25 o 
   5   5  21        0.85        1.73      1.42 o 
   6   5  21        4.75        6.66      3.08 o 
  -6   6  21        3.79        9.33      4.00 o 
  -5   6  21        7.48        7.68      1.90 o 
  -4   6  21       26.12       34.65      2.82 o 
  -3   6  21       15.45       12.38      1.81 o 
  -2   6  21       27.96       31.94      2.66 o 
  -1   6  21        6.68        9.81      2.21 o 
   0   6  21       39.18       32.30      2.14 o 
   1   6  21        6.93       11.46      1.65 o 
   2   6  21       29.14       36.36      2.74 o 
   3   6  21       15.22       16.55      2.34 o 
   4   6  21       26.08       32.49      2.84 o 
   5   6  21        6.70        6.37      1.55 o 
   6   6  21        3.99        4.95      2.27 o 
  -5   7  21        1.48        0.92      1.68 o 
  -4   7  21       68.01       69.80      3.70 o 
  -3   7  21        1.74        4.64      1.61 o 
  -2   7  21       53.09       55.91      3.15 o 
  -1   7  21        8.54        7.72      1.81 o 
   0   7  21       30.73       25.22      2.77 o 
   1   7  21        8.59        7.20      1.92 o 
   2   7  21       54.26       53.96      2.79 o 
   3   7  21        1.74        4.01      1.83 o 
   4   7  21       67.23       72.25      3.33 o 
   5   7  21        1.50        3.46      2.05 o 
  -4   8  21        5.35        7.66      1.96 o 
  -3   8  21       20.04       23.84      2.88 o 
  -2   8  21       18.58       21.58      2.69 o 
  -1   8  21       10.65       14.95      2.02 o 
   0   8  21       62.78       71.97      5.77 o 
   1   8  21       10.26       14.61      1.80 o 
   2   8  21       18.29       20.52      2.09 o 
   3   8  21       20.11       22.64      2.36 o 
   4   8  21        5.33        9.32      2.02 o 
  -4   9  21        8.43       11.32      4.66 o 
  -3   9  21        2.26        4.95      1.90 o 
  -2   9  21       39.03       43.84      3.21 o 
  -1   9  21        8.72        9.90      2.15 o 
   0   9  21       28.28       28.11      2.63 o 
   1   9  21        8.44       11.53      2.22 o 
   2   9  21       39.24       49.00      2.85 o 
   3   9  21        2.32        4.92      1.59 o 
   4   9  21        8.27        6.66      4.00 o 
  -2  10  21       23.46       24.54      3.77 o 
  -1  10  21        0.88        0.20      2.02 o 
   0  10  21        5.15        5.41      1.92 o 
   1  10  21        0.92        2.59      1.74 o 
   2  10  21       23.65       32.67      3.32 o 
   3  10  21        9.02        7.99      4.00 o 
   0   0  22       56.22       50.66      3.77 o 
   1   0  22        2.97        5.43      1.54 o 
   2   0  22        1.23        0.38      1.05 o 
   3   0  22       45.66       46.41      3.37 o 
   4   0  22        0.12        0.33      1.73 o 
   5   0  22        0.03        0.16      1.61 o 
   6   0  22        3.51        7.14      2.02 o 
   7   0  22       32.28       45.30      6.66 o 
  -6   1  22        9.69       13.90      2.30 o 
  -5   1  22       87.11       93.88      4.52 o 
  -4   1  22       14.39       23.91      2.36 o 
  -3   1  22        4.12        7.23      2.60 o 
  -2   1  22        2.16        1.48      1.27 o 
  -1   1  22       12.48       12.67      1.48 o 
   0   1  22        5.26        5.59      1.31 o 
   1   1  22       10.97        7.16      1.67 o 
   2   1  22        1.63        1.67      1.24 o 
   3   1  22        3.94        3.18      1.47 o 
   4   1  22       13.96       22.23      2.74 o 
   5   1  22       88.37       86.48      5.48 o 
   6   1  22        9.86       15.53      2.36 o 
   7   1  22        8.73       12.66      4.66 o 
  -6   2  22       37.90       39.31      3.07 o 
  -5   2  22       20.52       17.75      3.20 o 
  -4   2  22        5.91        7.42      1.81 o 
  -3   2  22       19.69       21.52      2.14 o 
  -2   2  22       47.44       53.28      4.13 o 
  -1   2  22       63.43       63.09      2.61 o 
   0   2  22       20.13       19.48      1.79 o 
   1   2  22       64.87       63.07      2.68 o 
   2   2  22       47.23       51.59      4.23 o 
   3   2  22       18.84       21.68      2.12 o 
   4   2  22        6.01        3.44      1.61 o 
   5   2  22       20.40       18.18      2.64 o 
   6   2  22       36.72       39.60      3.70 o 
  -6   3  22        0.28        5.00      1.81 o 
  -5   3  22        1.46        2.45      1.68 o 
  -4   3  22        3.95        3.00      1.57 o 
  -3   3  22       34.65       35.33      2.63 o 
  -2   3  22       25.07       31.35      2.48 o 
  -1   3  22      219.90      220.27      6.11 o 
   0   3  22      124.67      132.64      3.81 o 
   1   3  22      215.25      205.50      6.23 o 
   2   3  22       23.99       31.05      2.57 o 
   3   3  22       34.61       38.12      2.74 o 
   4   3  22        4.07        5.39      2.19 o 
   5   3  22        1.67        2.38      1.61 o 
   6   3  22        0.34       -1.33      2.03 o 
  -6   4  22       11.77       10.99      3.30 o 
  -5   4  22       13.20       17.79      2.20 o 
  -4   4  22        0.51        1.81      1.47 o 
  -3   4  22       61.41       59.00      4.23 o 
  -2   4  22        1.73        0.49      1.27 o 
  -1   4  22       51.79       60.32      3.07 o 
   0   4  22        5.63        5.01      1.41 o 
   1   4  22       51.82       60.41      3.00 o 
   2   4  22        2.12        3.46      1.41 o 
   3   4  22       61.91       64.67      2.85 o 
   4   4  22        0.53        0.35      1.18 o 
   5   4  22       12.56       17.11      2.04 o 
   6   4  22       12.31       15.73      3.20 o 
  -5   5  22        7.85        5.18      1.83 o 
  -4   5  22       85.38       88.38      3.98 o 
  -3   5  22       15.71       18.09      2.15 o 
  -2   5  22       58.11       56.54      3.24 o 
  -1   5  22       16.78       14.05      2.00 o 
   0   5  22        9.92       11.40      1.71 o 
   1   5  22       16.14       12.35      1.65 o 
   2   5  22       58.96       64.69      3.15 o 
   3   5  22       15.96       18.63      1.84 o 
   4   5  22       85.93       87.93      5.19 o 
   5   5  22        7.77        8.98      1.77 o 
   6   5  22        9.81        7.88      2.03 o 
  -5   6  22        7.52       12.67      2.15 o 
  -4   6  22       16.27       18.96      2.36 o 
  -3   6  22        1.52        1.90      1.66 o 
  -2   6  22       31.15       34.69      2.74 o 
  -1   6  22       50.21       48.73      2.97 o 
   0   6  22       28.16       26.96      2.11 o 
   1   6  22       50.02       47.06      2.61 o 
   2   6  22       32.12       35.23      2.74 o 
   3   6  22        1.40        2.53      1.61 o 
   4   6  22       15.73       17.87      2.60 o 
   5   6  22        7.32        7.30      1.87 o 
  -4   7  22       13.12       16.71      2.60 o 
  -3   7  22        1.69       -1.32      1.32 o 
  -2   7  22       15.15       15.72      2.07 o 
  -1   7  22       20.53       22.83      2.57 o 
   0   7  22      152.76      162.53      5.06 o 
   1   7  22       21.22       21.35      2.06 o 
   2   7  22       15.01       14.22      2.15 o 
   3   7  22        1.81       -0.98      1.56 o 
   4   7  22       13.20       18.79      2.64 o 
   5   7  22        9.47        9.61      3.20 o 
  -3   8  22        0.94       -0.10      1.52 o 
  -2   8  22        8.44        9.89      3.14 o 
  -1   8  22        2.81        2.40      1.73 o 
   0   8  22        6.66        8.34      2.07 o 
   1   8  22        2.73        4.37      1.45 o 
   2   8  22        9.01        9.49      1.79 o 
   3   8  22        0.80        2.98      1.90 o 
   4   8  22        6.98        7.99      2.83 o 
  -2   9  22        1.50        3.44      1.68 o 
  -1   9  22        7.80       10.99      2.20 o 
   0   9  22        5.40        6.66      1.90 o 
   1   9  22        7.67        9.80      1.79 o 
   2   9  22        1.31       -1.45      1.45 o 
   3   9  22        0.83        6.00      2.83 o 
   0  10  22        3.52       -1.33      2.66 o 
   1  10  22        8.22        6.00      3.33 o 
   2  10  22       10.47       21.66      7.99 o 
   1   0  23        9.34       10.19      1.83 o 
   2   0  23       20.32       19.47      2.07 o 
   3   0  23       27.16       33.72      2.93 o 
   4   0  23      177.95      167.68      5.22 o 
   5   0  23        0.12        0.52      1.68 o 
   6   0  23       21.28       22.69      3.08 o 
  -6   1  23        0.42        0.74      1.85 o 
  -5   1  23       55.22       62.27      4.42 o 
  -4   1  23        1.89        2.08      1.56 o 
  -3   1  23       40.46       46.83      2.92 o 
  -2   1  23        4.47        1.05      1.44 o 
  -1   1  23      113.19      108.39      3.91 o 
   0   1  23        6.67        9.21      2.25 o 
   1   1  23      112.39      113.62      4.00 o 
   2   1  23        4.79        0.41      1.81 o 
   3   1  23       38.47       44.72      3.46 o 
   4   1  23        1.86        1.92      2.65 o 
   5   1  23       55.23       59.60      3.92 o 
   6   1  23        0.52        4.55      2.03 o 
  -6   2  23       62.97       74.08      4.58 o 
  -5   2  23       20.08       24.41      2.74 o 
  -4   2  23       10.51       11.84      2.00 o 
  -3   2  23        4.73        5.33      1.73 o 
  -2   2  23        9.48       11.20      1.81 o 
  -1   2  23       11.35       13.71      1.65 o 
   0   2  23       15.22       11.97      1.71 o 
   1   2  23       12.05       10.81      1.90 o 
   2   2  23       10.11       13.27      2.00 o 
   3   2  23        4.68        9.55      2.31 o 
   4   2  23       10.65       11.06      2.24 o 
   5   2  23       19.60       19.51      2.80 o 
   6   2  23       61.61       67.28      7.33 o 
  -5   3  23        0.56        0.97      1.61 o 
  -4   3  23        3.71        5.33      1.74 o 
  -3   3  23       34.77       33.95      2.74 o 
  -2   3  23       57.53       52.14      3.07 o 
  -1   3  23        4.59        3.64      1.56 o 
   0   3  23       17.56       15.47      2.00 o 
   1   3  23        5.17        3.91      1.35 o 
   2   3  23       58.66       56.33      2.68 o 
   3   3  23       33.31       28.56      2.93 o 
   4   3  23        3.99        2.09      1.54 o 
   5   3  23        0.44       -0.83      2.55 o 
   6   3  23       18.37       23.31      4.66 o 
  -5   4  23        5.29        5.91      1.96 o 
  -4   4  23       38.97       38.57      2.90 o 
  -3   4  23        7.74        9.20      1.90 o 
  -2   4  23        5.15        8.09      1.72 o 
  -1   4  23        7.84        7.87      1.68 o 
   0   4  23        3.61        9.45      1.59 o 
   1   4  23        7.90       11.07      2.00 o 
   2   4  23        5.33        4.91      1.45 o 
   3   4  23        7.43        9.59      1.96 o 
   4   4  23       38.11       38.05      2.82 o 
   5   4  23        5.60        7.19      1.92 o 
   6   4  23        0.57        2.66      3.33 o 
  -5   5  23        7.34       10.34      2.12 o 
  -4   5  23       10.29       13.43      4.04 o 
  -3   5  23       16.73       19.82      2.30 o 
  -2   5  23        3.75        4.49      1.63 o 
  -1   5  23       21.70       26.64      2.59 o 
   0   5  23       53.95       50.71      2.66 o 
   1   5  23       22.24       26.19      2.48 o 
   2   5  23        3.90        6.83      1.67 o 
   3   5  23       16.72       15.41      1.95 o 
   4   5  23       10.12       12.08      2.07 o 
   5   5  23        7.74        6.23      2.40 o 
  -4   6  23       30.08       35.95      2.97 o 
  -3   6  23        0.25        0.86      1.73 o 
  -2   6  23       22.66       20.30      2.36 o 
  -1   6  23        3.99        4.40      1.61 o 
   0   6  23       10.34        9.53      1.90 o 
   1   6  23        3.92        4.83      1.67 o 
   2   6  23       23.28       23.45      2.48 o 
   3   6  23        0.24       -0.53      1.40 o 
   4   6  23       29.34       38.66      3.17 o 
   5   6  23        4.44        2.32      3.22 o 
  -3   7  23        2.07       -0.12      1.52 o 
  -2   7  23        3.75        3.84      1.68 o 
  -1   7  23        1.08        0.26      1.61 o 
   0   7  23        0.14       -0.18      1.92 o 
   1   7  23        0.99        2.19      1.41 o 
   2   7  23        3.28        3.48      1.81 o 
   3   7  23        2.04        1.67      1.67 o 
   4   7  23       10.01       13.32      3.30 o 
  -3   8  23        8.74       13.99      4.00 o 
  -2   8  23        1.98        0.87      1.86 o 
  -1   8  23       26.95       29.91      2.82 o 
   0   8  23        1.59        1.97      1.81 o 
   1   8  23       26.95       28.23      2.43 o 
   2   8  23        2.02        0.17      1.73 o 
   3   8  23        8.66       10.43      2.42 o 
  -1   9  23       11.54       15.32      4.00 o 
   0   9  23        0.05        0.00      1.76 o 
   1   9  23       11.38       18.65      2.98 o 
   2   9  23       13.80       17.12      2.93 o 
   0   0  24        8.29       13.36      2.83 o 
   1   0  24        4.30        3.59      2.12 o 
   2   0  24        0.01        3.48      2.08 o 
   3   0  24        9.57       14.95      2.24 o 
   4   0  24      134.20      161.64      6.02 o 
   5   0  24        2.74        0.83      1.92 o 
   6   0  24       97.51      107.91      9.33 o 
  -6   1  24        2.47        2.00      4.00 o 
  -5   1  24        9.33       15.05      3.46 o 
  -4   1  24       28.61       26.01      2.57 o 
  -3   1  24       19.03       19.42      2.20 o 
  -2   1  24       10.10        8.18      2.47 o 
  -1   1  24       71.08       73.46      3.41 o 
   0   1  24       27.01       26.79      2.36 o 
   1   1  24       71.38       68.94      3.24 o 
   2   1  24        9.80       10.60      3.00 o 
   3   1  24       18.70       21.56      3.51 o 
   4   1  24       29.03       32.06      3.14 o 
   5   1  24       10.32       12.64      2.50 o 
  -5   2  24        3.38        3.08      1.90 o 
  -4   2  24        5.65        4.29      2.03 o 
  -3   2  24       13.37       17.16      2.15 o 
  -2   2  24       36.04       42.55      2.82 o 
  -1   2  24        9.81       11.62      1.90 o 
   0   2  24        0.02       -0.17      1.33 o 
   1   2  24        9.83       15.15      1.90 o 
   2   2  24       36.35       40.47      2.82 o 
   3   2  24       13.73       10.49      2.42 o 
   4   2  24        5.60        4.47      2.47 o 
   5   2  24        3.50        4.86      2.15 o 
  -5   3  24        8.60       10.66      2.15 o 
  -4   3  24       18.14       22.97      2.57 o 
  -3   3  24        8.60       10.19      2.07 o 
  -2   3  24       60.87       58.37      3.24 o 
  -1   3  24       60.57       59.91      3.27 o 
   0   3  24       43.73       36.19      2.63 o 
   1   3  24       61.43       61.55      2.79 o 
   2   3  24       61.31       56.28      3.15 o 
   3   3  24        8.77        7.04      2.15 o 
   4   3  24       17.82       22.31      2.93 o 
   5   3  24        8.57        5.83      4.59 o 
  -5   4  24        5.87        5.57      2.66 o 
  -4   4  24        0.98       -1.21      1.56 o 
  -3   4  24       14.81       14.88      3.37 o 
  -2   4  24       26.81       32.78      2.74 o 
  -1   4  24        2.82        4.12      2.50 o 
   0   4  24       27.13       30.95      2.57 o 
   1   4  24        2.29       -1.17      1.39 o 
   2   4  24       26.58       39.27      2.60 o 
   3   4  24       15.00       16.27      2.23 o 
   4   4  24        1.07        1.41      2.84 o 
   5   4  24        5.64        5.66      2.15 o 
  -4   5  24       26.88       28.90      2.74 o 
  -3   5  24        3.48        1.96      1.61 o 
  -2   5  24        6.29        6.45      3.27 o 
  -1   5  24        4.91        7.63      1.68 o 
   0   5  24       32.01       40.48      2.90 o 
   1   5  24        4.92        1.64      1.74 o 
   2   5  24        6.00        7.96      1.90 o 
   3   5  24        3.60        4.52      1.73 o 
   4   5  24       27.32       27.40      2.82 o 
   5   5  24       26.23       20.06      3.68 o 
  -4   6  24        1.82        3.33      3.33 o 
  -3   6  24        6.36        5.34      1.96 o 
  -2   6  24       26.93       32.93      2.79 o 
  -1   6  24       43.59       46.30      3.56 o 
   0   6  24       40.60       50.07      3.15 o 
   1   6  24       43.39       42.98      3.00 o 
   2   6  24       27.13       31.48      2.82 o 
   3   6  24        5.84        5.48      1.81 o 
   4   6  24        1.56        2.42      2.66 o 
  -3   7  24        6.70        2.00      5.33 o 
  -2   7  24       13.66       17.49      4.28 o 
  -1   7  24       10.49       11.85      2.23 o 
   0   7  24        5.56       12.60      2.30 o 
   1   7  24       10.44       14.77      2.33 o 
   2   7  24       13.37       15.07      2.30 o 
   3   7  24        6.71        3.64      1.78 o 
  -2   8  24        9.31        6.66      3.33 o 
  -1   8  24       37.00       44.80      4.67 o 
   0   8  24       31.67       34.35      2.97 o 
   1   8  24       37.01       49.07      4.03 o 
   2   8  24        8.61       13.74      2.69 o 
   3   8  24        2.13        4.00      4.00 o 
   0   9  24       65.60       81.27      7.99 o 
   1   9  24       10.36       14.65      4.00 o 
   1   0  25       29.49       33.17      2.66 o 
   2   0  25        0.41        2.00      2.36 o 
   3   0  25        2.59        4.00      2.83 o 
   4   0  25        3.19        4.82      2.03 o 
   5   0  25       27.17       35.97      5.33 o 
  -5   1  25        1.76        3.09      6.33 o 
  -4   1  25        3.22        5.20      1.90 o 
  -3   1  25       36.14       39.30      3.45 o 
  -2   1  25        5.52        5.27      4.33 o 
  -1   1  25       43.65       47.57      3.32 o 
   0   1  25       10.61       12.71      2.00 o 
   1   1  25       43.98       46.56      3.00 o 
   2   1  25        5.24        6.29      2.15 o 
   3   1  25       35.51       35.98      4.24 o 
   4   1  25        2.85        6.83      2.15 o 
   5   1  25        1.69        3.33      3.33 o 
  -5   2  25        4.74        4.48      2.56 o 
  -4   2  25       24.24       25.38      2.70 o 
  -3   2  25       15.72       17.75      2.30 o 
  -2   2  25        0.22       -0.26      1.76 o 
  -1   2  25       21.49       22.65      3.51 o 
   0   2  25        1.31        1.05      1.64 o 
   1   2  25       22.09       21.78      2.23 o 
   2   2  25        0.24        0.10      1.76 o 
   3   2  25       16.04       15.94      2.54 o 
   4   2  25       23.72       33.60      5.33 o 
   5   2  25        4.55        4.00      3.33 o 
  -5   3  25       16.67       29.31      6.00 o 
  -4   3  25        1.65        1.48      1.73 o 
  -3   3  25       24.72       28.80      2.63 o 
  -2   3  25        3.17        7.31      1.68 o 
  -1   3  25        2.77        0.67      2.20 o 
   0   3  25        3.10        4.95      1.73 o 
   1   3  25        2.78        1.62      1.64 o 
   2   3  25        3.33        3.58      1.61 o 
   3   3  25       25.05       27.62      5.42 o 
   4   3  25        1.62        1.43      2.80 o 
   5   3  25       16.71       27.98      5.33 o 
  -4   4  25        9.74       14.73      2.64 o 
  -3   4  25        1.41        5.77      1.92 o 
  -2   4  25       15.82       18.98      2.23 o 
  -1   4  25        7.02        4.29      2.15 o 
   0   4  25        0.44        0.63      1.56 o 
   1   4  25        6.67        5.59      1.73 o 
   2   4  25       15.70       17.44      2.23 o 
   3   4  25        1.34        2.66      2.03 o 
   4   4  25        9.19       15.08      2.64 o 
  -4   5  25       29.22       32.62      5.00 o 
  -3   5  25        2.76       -0.56      2.28 o 
  -2   5  25        3.72        4.51      1.74 o 
  -1   5  25        4.78        2.23      1.61 o 
   0   5  25       45.21       45.47      3.58 o 
   1   5  25        4.53        4.43      1.73 o 
   2   5  25        3.54        3.01      1.73 o 
   3   5  25        2.75        4.39      2.03 o 
   4   5  25       29.72       31.67      4.24 o 
  -3   6  25        7.09       12.56      3.20 o 
  -2   6  25        5.41        7.39      2.02 o 
  -1   6  25       91.83       95.58      4.24 o 
   0   6  25       11.17       11.24      2.54 o 
   1   6  25       90.36       92.56      4.24 o 
   2   6  25        5.52        7.30      1.96 o 
   3   6  25        6.86        8.63      2.42 o 
  -2   7  25       59.16       65.47      5.40 o 
  -1   7  25        7.49        7.58      2.15 o 
   0   7  25       29.02       39.06      4.07 o 
   1   7  25        7.56       10.79      2.15 o 
   2   7  25       59.15       66.39      6.07 o 
   3   7  25        3.33        3.33      4.00 o 
  -1   8  25        1.17        4.00      3.33 o 
   0   0  26       60.86       75.28      5.18 o 
   1   0  26        1.74        4.75      1.73 o 
   2   0  26       28.58       36.03      6.33 o 
   3   0  26        0.72       -0.33      2.83 o 
   4   0  26        8.43        9.77      2.54 o 
  -4   1  26        9.13       10.94      3.20 o 
  -3   1  26       37.99       53.68      5.66 o 
  -2   1  26       17.02       19.27      3.30 o 
  -1   1  26       18.32       16.78      3.03 o 
   0   1  26       36.39       43.82      3.00 o 
   1   1  26       18.55       15.87      2.15 o 
   2   1  26       16.79       18.41      2.64 o 
   3   1  26       37.89       46.02      5.33 o 
   4   1  26        9.59       18.24      3.51 o 
  -4   2  26        0.20        1.39      2.56 o 
  -3   2  26       32.24       38.41      3.42 o 
  -2   2  26        6.72        7.33      4.00 o 
  -1   2  26        3.20        4.66      2.56 o 
   0   2  26        0.03        0.05      2.05 o 
   1   2  26        3.15        4.91      1.81 o 
   2   2  26        6.83       10.06      2.42 o 
   3   2  26       31.86       37.35      4.24 o 
   4   2  26        0.18       -4.00      4.00 o 
  -4   3  26       13.49       24.27      3.68 o 
  -3   3  26        0.05       -1.61      1.61 o 
  -2   3  26        7.70       10.79      2.42 o 
  -1   3  26        2.68        3.33      2.67 o 
   0   3  26        7.88       13.59      2.61 o 
   1   3  26        2.48        1.37      3.15 o 
   2   3  26        8.25       14.68      2.15 o 
   3   3  26        0.06       -1.42      2.37 o 
   4   3  26       14.29       11.32      5.33 o 
  -4   4  26        5.09        4.18      2.56 o 
  -3   4  26       15.21       16.34      2.49 o 
  -2   4  26        6.22        6.44      2.07 o 
  -1   4  26       54.18       56.65      5.02 o 
   0   4  26        0.02       -2.02      2.02 o 
   1   4  26       54.39       63.87      4.53 o 
   2   4  26        6.34        6.22      2.31 o 
   3   4  26       15.15       22.93      3.08 o 
   4   4  26        5.26        5.43      3.03 o 
  -3   5  26        3.54        2.85      2.56 o 
  -2   5  26       16.68       19.17      2.48 o 
  -1   5  26       13.85       12.43      2.69 o 
   0   5  26       37.29       42.99      3.70 o 
   1   5  26       13.97       11.09      2.15 o 
   2   5  26       16.81       18.99      2.40 o 
   3   5  26        3.52        3.00      2.83 o 
  -2   6  26        8.83       10.85      3.20 o 
  -1   6  26        6.32       15.31      2.64 o 
   0   6  26       16.39       15.34      3.08 o 
   1   6  26        6.34        8.80      2.35 o 
   2   6  26        8.50       10.17      2.54 o 
  -1   7  26        4.40        4.66      4.00 o 
   1   0  27        0.12        3.45      2.56 o 
   2   0  27       13.61       20.50      3.66 o 
   3   0  27        2.14        0.33      2.83 o 
  -4   1  27       10.05       12.66      4.00 o 
  -3   1  27        7.69        6.19      3.33 o 
  -2   1  27        1.38        5.43      3.03 o 
  -1   1  27       11.39       14.61      4.33 o 
   0   1  27        5.85        8.08      2.81 o 
   1   1  27       11.50       15.89      2.20 o 
   2   1  27        1.42        2.79      2.56 o 
   3   1  27        8.53       11.66      3.30 o 
  -3   2  27       17.21       33.31      6.66 o 
  -2   2  27        4.35        3.66      2.83 o 
  -1   2  27       28.56       35.42      4.24 o 
   0   2  27       14.52       22.30      2.93 o 
   1   2  27       27.76       39.17      3.46 o 
   2   2  27        4.56        6.44      2.31 o 
   3   2  27       17.50       27.33      5.00 o 
  -3   3  27       12.43       13.76      3.20 o 
  -2   3  27        6.68       12.32      3.30 o 
  -1   3  27        6.90        1.45      2.56 o 
   0   3  27        0.08        1.25      2.34 o 
   1   3  27        7.19        7.55      2.31 o 
   2   3  27        6.73       16.46      7.99 o 
   3   3  27       12.95        5.69      4.00 o 
  -3   4  27        1.98        4.55      2.71 o 
  -2   4  27        3.46        0.67      4.00 o 
  -1   4  27        9.02       14.83      2.80 o 
   0   4  27       17.33       16.63      3.51 o 
   1   4  27        9.23       10.48      2.50 o 
   2   4  27        3.34        2.41      3.67 o 
   3   4  27        1.87        3.33      4.00 o 
  -2   5  27       24.13       36.27      4.46 o 
  -1   5  27        0.91       -3.33      3.33 o 
   0   5  27        1.44        6.13      2.86 o 
   1   5  27        1.02       -0.44      1.90 o 
   2   5  27       23.92       37.35      4.24 o 
   0   6  27        0.01        0.00      4.00 o 
   1   6  27        6.20        6.00      4.00 o 
   0   0  28        0.80        2.33      2.83 o 
   1   0  28        6.55        4.66      2.83 o 
   2   0  28        1.38        2.55      4.66 o 
  -2   1  28        0.70        3.72      3.66 o 
  -1   1  28       21.84       29.21      3.98 o 
   0   1  28        0.08        0.44      1.92 o 
   1   1  28       22.31       29.51      3.19 o 
   2   1  28        0.63        0.67      3.33 o 
  -1   2  28       29.13       31.35      4.66 o 
   0   2  28       13.51       17.55      2.64 o 
   1   2  28       29.14       32.33      4.17 o 
   2   2  28        7.16        6.24      2.54 o 
  -1   3  28        5.45        9.33      3.30 o 
   0   3  28        0.46        2.00      7.33 o 
   1   3  28        5.75       10.03      2.54 o 
   2   3  28        7.34       10.04      3.66 o 
   0   4  28       13.10       15.32      4.66 o 
   1   4  28        0.73        0.73      3.00 o 
   1   0  29        4.43        1.82      5.66 o 
  -1   1  29        8.98        5.33      4.66 o 
   0   1  29        0.12       -1.92      1.92 o 
   1   1  29        8.76       11.32      4.66 o 
   0   2  29        0.03        3.39      2.56 o 
   1   2  29       10.26       10.66      4.66 o 
                                                 
